# Supplementary material for: Abundance of metalloprotease FtsH12 modulates chloroplast development in Arabidopsis thaliana
Source: J Exp Bot. 2020 Nov 20;72(9):3455–73. doi: 10.1093/jxb/eraa550 (PMC8042743; doi:10.1093/jxb/eraa550)
Supplement: eraa550_suppl_Supplementary-Tables-S2-S5-S7 [file eraa550_suppl_supplementary-tables-s2-s5-s7.xlsx]

## Sheet: Table S2
Supporting Table S2. List of proteins identified in chloroplasts from AtFtsH12-Myc expressing plants with anti-Myc and anti-His-tag antibodies and from Col wt chloropasts with anti-Myc. Two replicate experiments each.
Protein Ids	Majority protein IDs	Name	Peptides	Unique peptides	Seq. Cov. [%]	MW [kD]	AtFtsH12-Myc anti-Myc A	AtFtsH12-Myc anti-Myc B	AtFtsH12-Myc anti-His A	AtFtsH12-Myc anti-His B	Ath Col-0 anti-Myc A	Ath Col-0 anti-Myc B	GO: Cellular Component	GO: Biological Process	GO: Molecular Function
O23049	O23049	50S ribosomal protein L6, chloroplastic	16	16	59.2	24.705	25.9368	23.4152	24.3295	24.0098	21.6414	20.0536	cell part;chloroplast;chloroplast envelope;chloroplast part;chloroplast stroma;cytoplasmic part;envelope;intracellular membrane-bounded organelle;intracellular non-membrane-bounded organelle;intracellular organelle;intracellular organelle part;intracellular part;macromolecular complex;membrane;membrane-bounded organelle;non-membrane-bounded organelle;organelle;organelle envelope;organelle part;pl…	biosynthetic process;cellular biosynthetic process;cellular macromolecule biosynthetic process;cellular macromolecule metabolic process;cellular metabolic process;cellular process;cellular protein metabolic process;macromolecule biosynthetic process;macromolecule metabolic process;metabolic process;primary metabolic process;protein metabolic process;response to chemical stimulus;response to cytok…	binding;nucleic acid binding;RNA binding;rRNA binding;structural constituent of ribosome;structural molecule activity
Q9STF2;Q9STF2-2	Q9STF2	Protein plastid transcriptionally active 16, chloroplastic	38	38	61.8	54.358	25.2967	25.0225	25.594	25.1543	26.5514	27.0181	cell part;chloroplast;chloroplast envelope;chloroplast part;chloroplast thylakoid;chloroplast thylakoid membrane;chromosome;cytoplasmic chromosome;cytoplasmic part;envelope;intracellular membrane-bounded organelle;intracellular non-membrane-bounded organelle;intracellular organelle;intracellular organelle part;intracellular part;membrane;membrane-bounded organelle;non-membrane-bounded organelle;n…	circadian rhythm;rhythmic process
O03042;P93292;F4INE2	O03042	Ribulose bisphosphate carboxylase large chain	23	23	49.5	52.954	25.2218	23.649	25.3521	24.3725	23.0096	22.3711	cell part;chloroplast;cytoplasmic part;intracellular membrane-bounded organelle;intracellular organelle;intracellular part;membrane-bounded organelle;organelle;plastid	biosynthetic process;carbohydrate biosynthetic process;carbohydrate metabolic process;cellular biosynthetic process;cellular metabolic compound salvage;cellular metabolic process;cellular process;metabolic process;photorespiration;photosynthesis, dark reaction;primary metabolic process;reductive pentose-phosphate cycle	binding;carbon-carbon lyase activity;carboxy-lyase activity;catalytic activity;cation binding;ion binding;lyase activity;magnesium ion binding;metal ion binding;monooxygenase activity;oxidoreductase activity;ribulose-bisphosphate carboxylase activity
P93014	P93014	30S ribosomal protein S5, chloroplastic	7	7	27.1	32.645	23.6399	21.3983	22.6308	18.8413	22.237	19.1905	cell part;chloroplast;chloroplast part;chloroplast stroma;chloroplast thylakoid;chloroplast thylakoid membrane;cytoplasmic part;intracellular membrane-bounded organelle;intracellular organelle;intracellular organelle part;intracellular part;macromolecular complex;membrane;membrane-bounded organelle;mitochondrial part;mitochondrial small ribosomal subunit;nucleus;organellar small ribosomal subunit…	biosynthetic process;cellular biosynthetic process;cellular macromolecule biosynthetic process;cellular macromolecule metabolic process;cellular metabolic process;cellular process;cellular protein metabolic process;macromolecule biosynthetic process;macromolecule metabolic process;metabolic process;primary metabolic process;protein metabolic process;response to abiotic stimulus;response to cadmiu…	binding;nucleic acid binding;RNA binding;rRNA binding;structural constituent of ribosome;structural molecule activity
Q9FJP3	Q9FJP3	50S ribosomal protein L29, chloroplastic	5	5	23.1	19.377	23.3644	19.6915	22.0584	19.5269			cell part;chloroplast;chloroplast envelope;chloroplast part;chloroplast stroma;cytoplasmic part;envelope;intracellular membrane-bounded organelle;intracellular non-membrane-bounded organelle;intracellular organelle;intracellular organelle part;intracellular part;macromolecular complex;membrane-bounded organelle;non-membrane-bounded organelle;nucleoid;organelle;organelle envelope;organelle part;pl…	biosynthetic process;cellular biosynthetic process;cellular macromolecule biosynthetic process;cellular macromolecule metabolic process;cellular metabolic process;cellular process;cellular protein metabolic process;macromolecule biosynthetic process;macromolecule metabolic process;metabolic process;primary metabolic process;protein metabolic process;translation	structural constituent of ribosome;structural molecule activity
P10795;F4HRR5	P10795	Ribulose bisphosphate carboxylase small chain 1A, chloroplastic	6	3	35.6	20.216	22.9465	20.2533	21.0199	20.5515			apoplast;cell part;chloroplast;chloroplast envelope;chloroplast membrane;chloroplast part;chloroplast stroma;chloroplast thylakoid membrane;cytoplasmic part;cytosolic part;cytosolic ribosome;envelope;extracellular region;intracellular membrane-bounded organelle;intracellular non-membrane-bounded organelle;intracellular organelle;intracellular organelle part;intracellular part;macromolecular compl…	biosynthetic process;carbohydrate biosynthetic process;carbohydrate metabolic process;cellular biosynthetic process;cellular component biogenesis;cellular component biogenesis at cellular level;cellular component organization or biogenesis;cellular component organization or biogenesis at cellular level;cellular metabolic compound salvage;cellular metabolic process;cellular process;chloroplast rib…	binding;carbon-carbon lyase activity;carboxy-lyase activity;catalytic activity;cation binding;copper ion binding;ion binding;lyase activity;metal ion binding;monooxygenase activity;oxidoreductase activity;ribulose-bisphosphate carboxylase activity;transition metal ion binding
P19366	P19366	ATP synthase subunit beta, chloroplastic	30	29	81.7	53.933	22.9123	22.3772	23.3433	21.7831	21.0193	20.6962	cell part;chloroplast part;chloroplast thylakoid membrane;cytoplasmic part;intracellular organelle part;intracellular part;macromolecular complex;membrane;membrane part;organelle part;photosynthetic membrane;plastid part;plastid thylakoid membrane;protein complex;proton-transporting ATP synthase complex, catalytic core F(1);proton-transporting two-sector ATPase complex, catalytic domain;thylakoid…	ATP biosynthetic process;ATP hydrolysis coupled proton transport;ATP metabolic process;ATP synthesis coupled proton transport;biosynthetic process;cation transport;cellular biosynthetic process;cellular metabolic process;cellular nitrogen compound biosynthetic process;cellular nitrogen compound metabolic process;cellular process;energy coupled proton transport, against electrochemical gradient;en…	adenyl nucleotide binding;adenyl ribonucleotide binding;ATP binding;binding;cation transmembrane transporter activity;hydrogen ion transmembrane transporter activity;hydrogen ion transporting ATP synthase activity, rotational mechanism;inorganic cation transmembrane transporter activity;ion transmembrane transporter activity;monovalent inorganic cation transmembrane transporter activity;nucleotid…
P56757	P56757	ATP synthase subunit alpha, chloroplastic	21	20	48.3	55.328	22.8479	20.6771	23.0569	21.9891	21.0859		cell part;chloroplast part;chloroplast thylakoid membrane;cytoplasmic part;intracellular organelle part;intracellular part;macromolecular complex;membrane;membrane part;organelle part;photosynthetic membrane;plastid part;plastid thylakoid membrane;protein complex;proton-transporting ATP synthase complex, catalytic core F(1);proton-transporting two-sector ATPase complex, catalytic domain;thylakoid…	ATP biosynthetic process;ATP hydrolysis coupled proton transport;ATP metabolic process;ATP synthesis coupled proton transport;biosynthetic process;cation transport;cellular biosynthetic process;cellular metabolic process;cellular nitrogen compound biosynthetic process;cellular nitrogen compound metabolic process;cellular process;energy coupled proton transport, against electrochemical gradient;en…	active transmembrane transporter activity;adenyl nucleotide binding;adenyl ribonucleotide binding;ATP binding;ATPase activity;ATPase activity, coupled;ATPase activity, coupled to movement of substances;ATPase activity, coupled to transmembrane movement of ions;ATPase activity, coupled to transmembrane movement of substances;binding;catalytic activity;cation transmembrane transporter activity;cati…
P25864	P25864	50S ribosomal protein L9, chloroplastic	11	11	51.3	22.134	22.8122	25.0581	23.3636	24.9604	19.7425		cell part;chloroplast;chloroplast envelope;chloroplast part;chloroplast stroma;cytoplasmic part;envelope;intracellular membrane-bounded organelle;intracellular organelle;intracellular organelle part;intracellular part;large ribosomal subunit;macromolecular complex;membrane-bounded organelle;mitochondrion;organellar large ribosomal subunit;organelle;organelle envelope;organelle part;plastid;plasti…	biosynthetic process;cellular biosynthetic process;cellular macromolecule biosynthetic process;cellular macromolecule metabolic process;cellular metabolic process;cellular process;cellular protein metabolic process;macromolecule biosynthetic process;macromolecule metabolic process;metabolic process;primary metabolic process;protein metabolic process;translation	binding;nucleic acid binding;RNA binding;rRNA binding;structural constituent of ribosome;structural molecule activity
Q9XF91;F4IEG8	Q9XF91;F4IEG8	Photosystem II 22 kDa protein, chloroplastic;Isoform of Q9XF91, Chlorophyll A-B binding family protein	6	6	23.8	28.007	22.6234	20.4203	23.7132	21.4732	24.2895	21.0882	cell part;chloroplast;chloroplast part;chloroplast thylakoid;chloroplast thylakoid membrane;cytoplasmic part;integral to membrane;intracellular membrane-bounded organelle;intracellular organelle;intracellular organelle part;intracellular part;intrinsic to membrane;light-harvesting complex;macromolecular complex;membrane;membrane part;membrane-bounded organelle;organelle;organelle part;organelle s…	cellular component organization;cellular component organization or biogenesis;cellular membrane organization;cellular metabolic process;cellular process;membrane organization;metabolic process;nonphotochemical quenching;photosynthesis;plastid membrane organization;response to abiotic stimulus;response to karrikin;response to light stimulus;response to radiation;response to stimulus;thylakoid memb…	binding;chlorophyll binding;isoprenoid binding;lipid binding;pigment binding;tetrapyrrole binding;xanthophyll binding
P56767	P56767	Photosystem I P700 chlorophyll a apoprotein A2	8	8	15.1	82.474	22.265		22.7528	21.5133	20.6908	21.1464	cell part;chloroplast part;chloroplast thylakoid membrane;cytoplasmic part;integral to membrane;intracellular organelle part;intracellular part;intrinsic to membrane;macromolecular complex;membrane;membrane part;organelle part;photosynthetic membrane;photosystem;photosystem I;plastid part;plastid thylakoid membrane;protein complex;thylakoid membrane;thylakoid part	cellular macromolecule metabolic process;cellular metabolic process;cellular process;cellular protein metabolic process;macromolecule metabolic process;macromolecule modification;metabolic process;photosynthesis;primary metabolic process;protein metabolic process;protein modification process;protein-chromophore linkage	4 iron, 4 sulfur cluster binding;binding;catalytic activity;cation binding;chlorophyll binding;electron carrier activity;ion binding;iron-sulfur cluster binding;magnesium ion binding;metal cluster binding;metal ion binding;oxidoreductase activity;tetrapyrrole binding
Q9LD57;F4I3L1;P50318;Q9SAJ4-2	Q9LD57;F4I3L1;P50318	Phosphoglycerate kinase 1, chloroplastic;Isoform of P50318, Phosphoglycerate kinase;Phosphoglycerate kinase 2, chloroplastic	8	7	29.5	50.111	22.1966		20.9203		20.2875		apoplast;cell part;cell wall;chloroplast;chloroplast envelope;chloroplast part;chloroplast stroma;cytoplasm;cytoplasmic part;cytosol;envelope;external encapsulating structure;extracellular region;intracellular membrane-bounded organelle;intracellular organelle;intracellular organelle part;intracellular part;membrane;membrane-bounded organelle;mitochondrion;nucleus;organelle;organelle envelope;org…	alcohol catabolic process;alcohol metabolic process;biosynthetic process;carbohydrate biosynthetic process;carbohydrate catabolic process;carbohydrate metabolic process;catabolic process;cellular carbohydrate catabolic process;cellular carbohydrate metabolic process;cellular metabolic process;cellular process;generation of precursor metabolites and energy;glucose catabolic process;glucose metabol…	adenyl nucleotide binding;adenyl ribonucleotide binding;ATP binding;binding;catalytic activity;kinase activity;nucleotide binding;phosphoglycerate kinase activity;phosphotransferase activity, carboxyl group as acceptor;purine nucleotide binding;purine ribonucleoside triphosphate binding;purine ribonucleotide binding;ribonucleotide binding;transferase activity;transferase activity, transferring ph…
Q9SHE8	Q9SHE8	Photosystem I reaction center subunit III, chloroplastic	8	8	47.5	24.173	22.0631	22.0488	22.207	21.6616	22.2283	23.0179	cell part;chloroplast;chloroplast envelope;chloroplast part;chloroplast thylakoid;chloroplast thylakoid membrane;cytoplasmic part;envelope;integral to membrane;intracellular membrane-bounded organelle;intracellular organelle;intracellular organelle part;intracellular part;intrinsic to membrane;macromolecular complex;membrane;membrane part;membrane-bounded organelle;organelle;organelle envelope;or…	cellular metabolic process;cellular process;metabolic process;photosynthesis
Q9FN48;A0A1P8BCX7	Q9FN48;A0A1P8BCX7	Calcium sensing receptor, chloroplastic;Calcium sensing receptor	21	21	52.2	41.285	22.0173	21.6162	21.9497	21.8418	24.3027	23.9401	cell part;chloroplast;chloroplast part;chloroplast thylakoid;chloroplast thylakoid membrane;cytoplasmic part;integral to membrane;intracellular membrane-bounded organelle;intracellular organelle;intracellular organelle part;intracellular part;intrinsic to membrane;membrane;membrane part;membrane-bounded organelle;mitochondrion;organelle;organelle part;organelle subcompartment;photosynthetic membr…	biological regulation;cellular process;cellular response to calcium ion;cellular response to chemical stimulus;cellular response to inorganic substance;cellular response to metal ion;cellular response to stimulus;de-etiolation;regulation of biological process;regulation of cellular process;regulation of stomatal closure;regulation of stomatal movement;response to abiotic stimulus;response to calc…
Q8VZ87;P0CJ48;P04778	Q8VZ87;P0CJ48;P04778	Chlorophyll a-b binding protein 3, chloroplastic;Chlorophyll a-b binding protein 2, chloroplastic;Chlorophyll a-b binding protein 1, chloroplastic	8	3	54.7	28.227	21.8943	16.7585	23.1631	19.4786	18.4211		apoplast;cell part;chloroplast;chloroplast part;chloroplast thylakoid;chloroplast thylakoid membrane;cytoplasmic part;extracellular region;integral to membrane;intracellular membrane-bounded organelle;intracellular organelle;intracellular organelle part;intracellular part;intrinsic to membrane;macromolecular complex;membrane;membrane part;membrane-bounded organelle;mitochondrion;organelle;organel…	cellular macromolecule metabolic process;cellular metabolic process;cellular process;cellular protein metabolic process;generation of precursor metabolites and energy;macromolecule metabolic process;macromolecule modification;metabolic process;photosynthesis, light harvesting;primary metabolic process;protein metabolic process;protein modification process;protein-chromophore linkage;response to a…	binding;cation binding;chlorophyll binding;ion binding;metal ion binding;tetrapyrrole binding
Q9SA56;Q9S7H1	Q9SA56;Q9S7H1	Photosystem I reaction center subunit II-2, chloroplastic;Photosystem I reaction center subunit II-1, chloroplastic	10	10	45.6	22.306	21.3991	17.6286	22.6204	17.0255	18.117		cell part;chloroplast;chloroplast envelope;chloroplast part;chloroplast thylakoid;chloroplast thylakoid membrane;cytoplasmic part;envelope;intracellular membrane-bounded organelle;intracellular organelle;intracellular organelle part;intracellular part;macromolecular complex;membrane;membrane part;membrane-bounded organelle;organelle;organelle envelope;organelle part;organelle subcompartment;photo…	cellular metabolic process;cellular process;metabolic process;photosynthesis
P10896;F4IVZ7;P10896-2	P10896;F4IVZ7;P10896-2	Ribulose bisphosphate carboxylase/oxygenase activase, chloroplastic;Isoform of P10896, Rubisco activase;Isoform of P10896, Isoform Short of Ribulose bisphosphate carboxylase/oxygenase activase, chloroplastic	17	17	51.1	51.981	21.3861	21.251	21.8516	20.9797	21.1029	19.9151	apoplast;cell part;cell wall;chloroplast;chloroplast envelope;chloroplast part;chloroplast stroma;chloroplast thylakoid membrane;cytoplasmic part;envelope;external encapsulating structure;extracellular region;intracellular membrane-bounded organelle;intracellular organelle;intracellular organelle part;intracellular part;membrane;membrane-bounded organelle;nucleus;organelle;organelle envelope;orga…	aging;biological regulation;defense response;defense response to bacterium;developmental process;leaf senescence;multi-organism process;organ senescence;positive regulation of catalytic activity;positive regulation of molecular function;regulation of biological process;regulation of catalytic activity;regulation of metabolic process;regulation of molecular function;response to abiotic stimulus;re…	adenyl nucleotide binding;adenyl ribonucleotide binding;ADP binding;ATP binding;binding;enzyme activator activity;enzyme regulator activity;nucleotide binding;purine nucleotide binding;purine ribonucleoside triphosphate binding;purine ribonucleotide binding;ribonucleotide binding;ribulose-1,5-bisphosphate carboxylase/oxygenase activator activity
P56761	P56761	Photosystem II D2 protein	5	5	20.4	39.547	21.3095		21.7988	18.073	20.3893		cell part;chloroplast part;chloroplast thylakoid membrane;cytoplasmic part;integral to membrane;intracellular organelle part;intracellular part;intrinsic to membrane;macromolecular complex;membrane;membrane part;organelle part;photosynthetic membrane;photosystem;photosystem II;plastid part;plastid thylakoid membrane;protein complex;thylakoid membrane;thylakoid part	cellular macromolecule metabolic process;cellular metabolic process;cellular process;cellular protein metabolic process;electron transport chain;generation of precursor metabolites and energy;macromolecule metabolic process;macromolecule modification;metabolic process;oxidation-reduction process;photosynthetic electron transport chain;photosynthetic electron transport in photosystem II;primary me…	binding;catalytic activity;cation binding;chlorophyll binding;electron carrier activity;electron transporter, transferring electrons within the cyclic electron transport pathway of photosynthesis activity;ion binding;iron ion binding;metal ion binding;oxidoreductase activity;tetrapyrrole binding;transition metal ion binding
P17745	P17745	Elongation factor Tu, chloroplastic	14	14	44.1	51.63	21.2724	21.0288	21.1588	21.9563	18.899	20.7419	apoplast;cell part;chloroplast;chloroplast envelope;chloroplast part;chloroplast stroma;chloroplast thylakoid;chloroplast thylakoid membrane;cytoplasmic part;envelope;extracellular region;intracellular membrane-bounded organelle;intracellular non-membrane-bounded organelle;intracellular organelle;intracellular organelle part;intracellular part;membrane;membrane-bounded organelle;non-membrane-boun…		binding;catalytic activity;GTP binding;GTPase activity;guanyl nucleotide binding;guanyl ribonucleotide binding;hydrolase activity;hydrolase activity, acting on acid anhydrides;hydrolase activity, acting on acid anhydrides, in phosphorus-containing anhydrides;nucleic acid binding;nucleoside-triphosphatase activity;nucleotide binding;purine nucleotide binding;purine ribonucleoside triphosphate bind…
Q2V4Q4;Q3EDH2;O50061	Q2V4Q4;Q3EDH2;O50061	Isoform of Q3EDH2, AT1G07320 protein;Ribosomal protein L4;50S ribosomal protein L4, chloroplastic	8	8	32.7	30.142	21.1545	19.7884	20.035	19.6822			cell part;chloroplast;chloroplast part;chloroplast stroma;chloroplast thylakoid membrane;cytoplasmic part;cytosolic part;cytosolic ribosome;intracellular membrane-bounded organelle;intracellular non-membrane-bounded organelle;intracellular organelle;intracellular organelle part;intracellular part;large ribosomal subunit;macromolecular complex;membrane;membrane-bounded organelle;non-membrane-bound…	biosynthetic process;cellular biosynthetic process;cellular macromolecule biosynthetic process;cellular macromolecule metabolic process;cellular metabolic process;cellular process;cellular protein metabolic process;macromolecule biosynthetic process;macromolecule metabolic process;metabolic process;primary metabolic process;protein metabolic process;translation	binding;nucleic acid binding;poly(U) RNA binding;poly-pyrimidine tract binding;RNA binding;rRNA binding;single-stranded RNA binding;structural constituent of ribosome;structural molecule activity
P56777	P56777	Photosystem II CP47 reaction center protein	12	12	31.7	56.036	21.1474	19.339	21.8549	21.4571	19.5514	21.2546	cell part;chloroplast part;chloroplast thylakoid membrane;cytoplasmic part;integral to membrane;intracellular organelle part;intracellular part;intrinsic to membrane;macromolecular complex;membrane;membrane part;organelle part;photosynthetic membrane;photosystem;photosystem II;plastid part;plastid thylakoid membrane;protein complex;thylakoid membrane;thylakoid part	cellular macromolecule metabolic process;cellular metabolic process;cellular process;cellular protein metabolic process;electron transport chain;generation of precursor metabolites and energy;macromolecule metabolic process;macromolecule modification;metabolic process;oxidation-reduction process;photosynthetic electron transport chain;primary metabolic process;protein metabolic process;protein mo…	binding;chlorophyll binding;tetrapyrrole binding
Q9SKX4	Q9SKX4	50S ribosomal protein L3-1, chloroplastic	10	10	41	29.363	21.0925		20.3391	20.2361	21.8938	18.8099	cell part;chloroplast;chloroplast envelope;chloroplast part;chloroplast stroma;cytoplasmic part;envelope;intracellular membrane-bounded organelle;intracellular non-membrane-bounded organelle;intracellular organelle;intracellular organelle part;intracellular part;macromolecular complex;membrane;membrane-bounded organelle;mitochondrion;non-membrane-bounded organelle;organelle;organelle envelope;org…	biosynthetic process;cellular biosynthetic process;cellular macromolecule biosynthetic process;cellular macromolecule metabolic process;cellular metabolic process;cellular process;cellular protein metabolic process;macromolecule biosynthetic process;macromolecule metabolic process;metabolic process;primary metabolic process;protein metabolic process;translation	binding;nucleic acid binding;RNA binding;rRNA binding;structural constituent of ribosome;structural molecule activity
Q9SX68	Q9SX68	50S ribosomal protein L18, chloroplastic	2	2	17.1	18.726	21.0576						cell part;chloroplast;chloroplast envelope;chloroplast part;chloroplast stroma;cytoplasmic part;envelope;intracellular membrane-bounded organelle;intracellular non-membrane-bounded organelle;intracellular organelle;intracellular organelle part;intracellular part;macromolecular complex;membrane-bounded organelle;non-membrane-bounded organelle;organelle;organelle envelope;organelle part;plastid;pla…	biosynthetic process;cellular biosynthetic process;cellular macromolecule biosynthetic process;cellular macromolecule metabolic process;cellular metabolic process;cellular process;cellular protein metabolic process;macromolecule biosynthetic process;macromolecule metabolic process;metabolic process;primary metabolic process;protein metabolic process;translation	binding;nucleic acid binding;RNA binding;rRNA binding;structural constituent of ribosome;structural molecule activity
F4HU93;Q05431	F4HU93;Q05431	Isoform of Q05431, Ascorbate peroxidase 1;L-ascorbate peroxidase 1, cytosolic	1	1	13.7	27.52	21.0165						cell junction;cell part;cell wall;cell-cell junction;chloroplast;chloroplast part;chloroplast stroma;cytoplasmic part;cytosol;external encapsulating structure;Golgi apparatus;intracellular membrane-bounded organelle;intracellular organelle;intracellular organelle part;intracellular part;membrane;membrane-bounded organelle;organelle;organelle part;plasma membrane;plasmodesma;plastid;plastid part;p…	catabolic process;cellular catabolic process;cellular metabolic process;cellular process;cellular response to chemical stimulus;cellular response to hydrogen peroxide;cellular response to oxidative stress;cellular response to reactive oxygen species;cellular response to stimulus;cellular response to stress;developmental process;developmental process involved in reproduction;embryo development;emb…	antioxidant activity;binding;catalytic activity;cation binding;heme binding;ion binding;iron ion binding;L-ascorbate peroxidase activity;metal ion binding;oxidoreductase activity;oxidoreductase activity, acting on peroxide as acceptor;peroxidase activity;tetrapyrrole binding;transition metal ion binding
Q9SY97;Q9SY97-2	Q9SY97;Q9SY97-2	Photosystem I chlorophyll a/b-binding protein 3-1, chloroplastic;Isoform of Q9SY97, Isoform 2 of Photosystem I chlorophyll a/b-binding protein 3-1, chloroplastic	7	7	41.4	29.181	21.0075	20.6971	21.93	22.0692	19.3634		cell part;chloroplast;chloroplast part;chloroplast thylakoid;chloroplast thylakoid membrane;cytoplasmic part;integral to membrane;intracellular membrane-bounded organelle;intracellular organelle;intracellular organelle part;intracellular part;intrinsic to membrane;macromolecular complex;membrane;membrane part;membrane-bounded organelle;organelle;organelle part;organelle subcompartment;photosynthe…	cellular macromolecule metabolic process;cellular metabolic process;cellular process;cellular protein metabolic process;generation of precursor metabolites and energy;macromolecule metabolic process;macromolecule modification;metabolic process;photosynthesis, light harvesting;primary metabolic process;protein metabolic process;protein modification process;protein-chromophore linkage;response to c…	binding;cation binding;chlorophyll binding;ion binding;metal ion binding;tetrapyrrole binding
P23321;Q9S841	P23321;Q9S841	Oxygen-evolving enhancer protein 1-1, chloroplastic;Oxygen-evolving enhancer protein 1-2, chloroplastic	13	13	45.8	35.142	20.9211	16.2866	20.524	17.1498	19.2675	17.2654	apoplast;cell outer membrane;cell part;chloroplast;chloroplast part;chloroplast stroma;chloroplast thylakoid;chloroplast thylakoid lumen;chloroplast thylakoid membrane;cytoplasmic part;external encapsulating structure part;extracellular region;extrinsic to membrane;integral to membrane;intracellular membrane-bounded organelle;intracellular organelle;intracellular organelle part;intracellular part…	biological regulation;cellular component assembly;cellular component assembly at cellular level;cellular component organization;cellular component organization at cellular level;cellular component organization or biogenesis;cellular component organization or biogenesis at cellular level;cellular macromolecular complex assembly;cellular macromolecular complex subunit organization;cellular metaboli…	binding;calcium ion binding;catalytic activity;cation binding;ion binding;metal ion binding;nucleic acid binding;oxidoreductase activity;oxygen evolving activity;poly(U) RNA binding;poly-pyrimidine tract binding;RNA binding;single-stranded RNA binding
P56778	P56778	Photosystem II CP43 reaction center protein	8	8	21.6	51.867	20.8918		21.4419		19.8132		cell part;chloroplast part;chloroplast thylakoid membrane;cytoplasmic part;integral to membrane;intracellular organelle part;intracellular part;intrinsic to membrane;light-harvesting complex;macromolecular complex;membrane;membrane part;organelle part;photosynthetic membrane;photosystem;photosystem II;plastid part;plastid thylakoid membrane;protein complex;thylakoid membrane;thylakoid part	cellular macromolecule metabolic process;cellular metabolic process;cellular process;cellular protein metabolic process;electron transport chain;generation of precursor metabolites and energy;macromolecule metabolic process;macromolecule modification;metabolic process;oxidation-reduction process;photosynthetic electron transport chain;photosynthetic electron transport in photosystem II;primary me…	binding;cation binding;chlorophyll binding;electron carrier activity;electron transporter, transferring electrons within the cyclic electron transport pathway of photosynthesis activity;ion binding;metal ion binding;tetrapyrrole binding
A0A1P8APR6;Q9LPW0-2;Q9LPW0	A0A1P8APR6;Q9LPW0-2;Q9LPW0	Isoform of Q9LPW0, Glyceraldehyde-3-phosphate dehydrogenase;Isoform of Q9LPW0, Isoform 2 of Glyceraldehyde-3-phosphate dehydrogenase GAPA2, chloroplastic;Glyceraldehyde-3-phosphate dehydrogenase GAPA2, chloroplastic	16	4	50.8	47.604	20.887	21.8598	21.2504	21.5055	20.5393	21.9004	apoplast;cell part;chloroplast;chloroplast envelope;chloroplast part;chloroplast stroma;cytoplasmic part;envelope;extracellular region;intracellular membrane-bounded organelle;intracellular organelle;intracellular organelle part;intracellular part;membrane;membrane-bounded organelle;organelle;organelle envelope;organelle part;plastid;plastid envelope;plastid part;plastid stroma	alcohol metabolic process;biosynthetic process;carbohydrate biosynthetic process;carbohydrate metabolic process;cellular carbohydrate metabolic process;cellular metabolic process;cellular process;glucose metabolic process;hexose metabolic process;metabolic process;monosaccharide metabolic process;photosynthesis, dark reaction;primary metabolic process;reductive pentose-phosphate cycle;small molec…	binding;catalytic activity;coenzyme binding;cofactor binding;glyceraldehyde-3-phosphate dehydrogenase (NADP+) (phosphorylating) activity;NAD binding;NADP binding;nucleotide binding;oxidoreductase activity;oxidoreductase activity, acting on the aldehyde or oxo group of donors;oxidoreductase activity, acting on the aldehyde or oxo group of donors, NAD or NADP as acceptor
A0A1P8ATL2;Q9SA52	A0A1P8ATL2;Q9SA52	Chloroplast RNA binding protein;Chloroplast stem-loop binding protein of 41 kDa b, chloroplastic	11	11	38.8	43.266	20.882	19.9233	21.1418	20.5013			apoplast;cell junction;cell part;cell-cell junction;chloroplast;chloroplast envelope;chloroplast part;chloroplast stroma;cytoplasmic part;envelope;extracellular region;intracellular membrane-bounded organelle;intracellular non-membrane-bounded organelle;intracellular organelle;intracellular organelle part;intracellular part;macromolecular complex;membrane;membrane-bounded organelle;microbody;non-…	alcohol metabolic process;biological regulation;biosynthetic process;carbohydrate catabolic process;carbohydrate metabolic process;catabolic process;cell communication;cellular biosynthetic process;cellular carbohydrate metabolic process;cellular component organization;cellular component organization at cellular level;cellular component organization or biogenesis;cellular component organization o…	binding;carbohydrate binding;heteropolysaccharide binding;nucleic acid binding;pattern binding;polysaccharide binding;RNA binding;rRNA binding
P16180	P16180	30S ribosomal protein S17, chloroplastic	3	3	30.9	16.282	20.8219		19.8474				cell part;chloroplast;chloroplast envelope;chloroplast part;chloroplast stroma;chloroplast thylakoid;cytoplasmic part;cytosolic small ribosomal subunit;envelope;intracellular membrane-bounded organelle;intracellular organelle;intracellular organelle part;intracellular part;macromolecular complex;membrane-bounded organelle;organellar small ribosomal subunit;organelle;organelle envelope;organelle p…	biosynthetic process;cellular biosynthetic process;cellular component organization;cellular component organization at cellular level;cellular component organization or biogenesis;cellular component organization or biogenesis at cellular level;cellular macromolecule biosynthetic process;cellular macromolecule metabolic process;cellular metabolic process;cellular process;cellular protein metabolic …	binding;nucleic acid binding;RNA binding;rRNA binding;structural constituent of ribosome;structural molecule activity
Q42029-2;Q42029;O49344	Q42029-2;Q42029	Isoform of Q42029, Isoform 2 of Oxygen-evolving enhancer protein 2-1, chloroplastic;Oxygen-evolving enhancer protein 2-1, chloroplastic	9	9	52.1	23.759	20.771						apoplast;cell part;chloroplast;chloroplast envelope;chloroplast part;chloroplast stroma;chloroplast thylakoid;chloroplast thylakoid lumen;chloroplast thylakoid membrane;cytoplasmic part;envelope;extracellular region;extrinsic to membrane;intracellular membrane-bounded organelle;intracellular organelle;intracellular organelle part;intracellular part;macromolecular complex;membrane;membrane part;me…	cellular metabolic process;cellular process;defense response;defense response to bacterium;generation of precursor metabolites and energy;metabolic process;multi-organism process;photosynthesis, light reaction;response to bacterium;response to biotic stimulus;response to other organism;response to stimulus;response to stress	binding;calcium ion binding;cation binding;ion binding;metal ion binding;nucleic acid binding;poly(U) RNA binding;poly-pyrimidine tract binding;RNA binding;single-stranded RNA binding
FtsH12-Spacer-4xMYC|FtsH12-Spacer-4xMYC|FtsH12-Spacer-4xMYC;Q9SAJ3;A0A1P8ARE4;A0A1P8ARD2	FtsH12-Spacer-4xMYC|FtsH12-Spacer-4xMYC|FtsH12-Spacer-4xMYC;Q9SAJ3;A0A1P8ARE4;A0A1P8ARD2	FtsH12-Spacer-4xMYC;ATP-dependent zinc metalloprotease FTSH 12, chloroplastic;Isoform of Q9SAJ3, FTSH protease 12;Isoform of Q9SAJ3, FTSH protease 12	12	12	13.7	123.25	20.7416	19.1063					cell part;chloroplast;chloroplast envelope;chloroplast part;chloroplast thylakoid membrane;cytoplasmic part;envelope;integral to membrane;intracellular membrane-bounded organelle;intracellular organelle;intracellular organelle part;intracellular part;intrinsic to membrane;membrane;membrane part;membrane-bounded organelle;mitochondrion;organelle;organelle envelope;organelle part;photosynthetic mem…		adenyl nucleotide binding;adenyl ribonucleotide binding;ATP binding;ATPase activity;ATPase activity, coupled;ATP-dependent peptidase activity;binding;catalytic activity;cation binding;endopeptidase activity;hydrolase activity;hydrolase activity, acting on acid anhydrides;hydrolase activity, acting on acid anhydrides, in phosphorus-containing anhydrides;ion binding;metal ion binding;metalloendopep…
A0A1P8B6D0;Q9SUI4	A0A1P8B6D0;Q9SUI4	Isoform of Q9SUI4, Photosystem I subunit l;Photosystem I reaction center subunit XI, chloroplastic	5	5	30.2	30.441	20.6602		20.6661	20.6995			cell part;chloroplast;chloroplast envelope;chloroplast part;chloroplast thylakoid;chloroplast thylakoid membrane;cytoplasmic part;envelope;integral to membrane;intracellular membrane-bounded organelle;intracellular organelle;intracellular organelle part;intracellular part;intrinsic to membrane;macromolecular complex;membrane;membrane part;membrane-bounded organelle;organelle;organelle envelope;or…	cellular metabolic process;cellular process;metabolic process;photosynthesis
F4HQT1;Q9FX54	F4HQT1;Q9FX54	Isoform of Q9FX54, Glyceraldehyde-3-phosphate dehydrogenase C2;Glyceraldehyde-3-phosphate dehydrogenase GAPC2, cytosolic	5	2	22.6	33.905	20.6135	19.0723			19.176		cell junction;cell part;cell wall;cell-cell junction;chloroplast;cytoplasmic part;cytosol;external encapsulating structure;intracellular membrane-bounded organelle;intracellular non-membrane-bounded organelle;intracellular organelle;intracellular organelle part;intracellular part;membrane;membrane-bounded organelle;microbody;mitochondrion;non-membrane-bounded organelle;nuclear part;nucleolus;nucl…	alcohol biosynthetic process;alcohol catabolic process;alcohol metabolic process;biosynthetic process;carbohydrate biosynthetic process;carbohydrate catabolic process;carbohydrate metabolic process;catabolic process;cellular biosynthetic process;cellular carbohydrate biosynthetic process;cellular carbohydrate catabolic process;cellular carbohydrate metabolic process;cellular metabolic process;cel…	binding;catalytic activity;cation binding;coenzyme binding;cofactor binding;copper ion binding;DNA binding;glyceraldehyde-3-phosphate dehydrogenase (NAD+) (phosphorylating) activity;ion binding;metal ion binding;NAD binding;NADP binding;nucleic acid binding;nucleotide binding;oxidoreductase activity;oxidoreductase activity, acting on the aldehyde or oxo group of donors;oxidoreductase activity, ac…
P56771	P56771	Cytochrome f	10	10	40.9	35.356	20.5572	19.1082	20.0483	19.8719	19.646	20.5618	cell part;chloroplast part;chloroplast thylakoid membrane;cytoplasmic part;integral to membrane;integral to thylakoid membrane;intracellular organelle part;intracellular part;intrinsic to membrane;membrane;membrane part;organelle part;photosynthetic membrane;plastid part;plastid thylakoid membrane;thylakoid membrane;thylakoid part	cellular metabolic process;cellular process;metabolic process;oxidation-reduction process;photosynthesis	binding;cation binding;electron carrier activity;heme binding;ion binding;iron ion binding;metal ion binding;tetrapyrrole binding;transition metal ion binding
F4JUJ5;Q944G9	F4JUJ5;Q944G9	Isoform of Q944G9, Fructose-bisphosphate aldolase;Fructose-bisphosphate aldolase 2, chloroplastic	9	7	39.9	41.344	20.548	18.2595	19.2381		18.5425		apoplast;cell part;chloroplast;chloroplast envelope;chloroplast part;chloroplast stroma;cytoplasmic part;envelope;extracellular region;intracellular membrane-bounded organelle;intracellular organelle;intracellular organelle part;intracellular part;membrane;membrane-bounded organelle;organelle;organelle envelope;organelle part;plastid;plastid envelope;plastid part;plastid stroma;plastoglobule;thyl…	alcohol catabolic process;alcohol metabolic process;carbohydrate catabolic process;carbohydrate metabolic process;catabolic process;cellular carbohydrate catabolic process;cellular carbohydrate metabolic process;cellular metabolic process;cellular process;generation of precursor metabolites and energy;glucose catabolic process;glucose metabolic process;glycolysis;hexose catabolic process;hexose m…	aldehyde-lyase activity;carbon-carbon lyase activity;catalytic activity;fructose-bisphosphate aldolase activity;lyase activity
P61841	P61841	30S ribosomal protein S7, chloroplastic	5	5	35.5	17.357	20.5456	19.3259	19.1063		21.2407	20.9432	cell part;chloroplast;cytoplasmic part;intracellular membrane-bounded organelle;intracellular organelle;intracellular organelle part;intracellular part;macromolecular complex;membrane-bounded organelle;organelle;organelle part;plastid;ribonucleoprotein complex;small ribosomal subunit	biosynthetic process;cellular biosynthetic process;cellular macromolecule biosynthetic process;cellular macromolecule metabolic process;cellular metabolic process;cellular process;cellular protein metabolic process;macromolecule biosynthetic process;macromolecule metabolic process;metabolic process;primary metabolic process;protein metabolic process;translation	binding;nucleic acid binding;RNA binding;rRNA binding;structural constituent of ribosome;structural molecule activity
F4J8V9;Q96293;Q96292	F4J8V9;Q96293;Q96292	Isoform of Q96292, Actin 2;Actin-8;Actin-2	4	0	12.1	41.232	20.5229						cell junction;cell part;cell-cell junction;chloroplast;chloroplast envelope;chloroplast part;chloroplast stroma;cytoplasm;cytoplasmic part;cytoskeleton;cytosol;envelope;intracellular membrane-bounded organelle;intracellular non-membrane-bounded organelle;intracellular organelle;intracellular organelle part;intracellular part;membrane;membrane-bounded organelle;non-membrane-bounded organelle;nucle…	anatomical structure morphogenesis;cell differentiation;cell growth;cell morphogenesis;cell morphogenesis involved in differentiation;cell tip growth;cellular component morphogenesis;cellular component organization;cellular component organization or biogenesis;cellular developmental process;cellular process;developmental cell growth;developmental growth;developmental growth involved in morphogene…	adenyl nucleotide binding;adenyl ribonucleotide binding;ATP binding;binding;cation binding;copper ion binding;ion binding;metal ion binding;nucleotide binding;purine nucleotide binding;purine ribonucleoside triphosphate binding;purine ribonucleotide binding;ribonucleotide binding;structural constituent of cytoskeleton;structural molecule activity;transition metal ion binding
P48491	P48491	Triosephosphate isomerase, cytosolic	3	3	20.1	27.169	20.5192						apoplast;cell junction;cell part;cell wall;cell-cell junction;chloroplast;chloroplast part;chloroplast stroma;cytoplasmic part;cytosol;external encapsulating structure;extracellular region;intracellular membrane-bounded organelle;intracellular organelle;intracellular organelle part;intracellular part;membrane;membrane-bounded organelle;mitochondrion;organelle;organelle membrane;organelle part;pla…	alcohol biosynthetic process;alcohol catabolic process;alcohol metabolic process;biosynthetic process;carbohydrate biosynthetic process;carbohydrate catabolic process;carbohydrate metabolic process;catabolic process;cellular biosynthetic process;cellular carbohydrate biosynthetic process;cellular carbohydrate catabolic process;cellular carbohydrate metabolic process;cellular metabolic process;cel…	binding;catalytic activity;cation binding;copper ion binding;intramolecular oxidoreductase activity;intramolecular oxidoreductase activity, interconverting aldoses and ketoses;ion binding;isomerase activity;metal ion binding;transition metal ion binding;triose-phosphate isomerase activity
Q9S713	Q9S713	Serine/threonine-protein kinase STN7, chloroplastic	15	15	30.4	63.251	20.501	20.0265	20.0479	20.4511	20.6991	20.1158	cell part;chloroplast;chloroplast part;chloroplast thylakoid membrane;cytoplasmic part;intracellular membrane-bounded organelle;intracellular organelle;intracellular organelle part;intracellular part;membrane;membrane-bounded organelle;organelle;organelle part;photosynthetic membrane;plastid;plastid part;plastid thylakoid membrane;thylakoid membrane;thylakoid part	biological regulation;circadian rhythm;regulation of biological process;regulation of cellular metabolic process;regulation of cellular process;regulation of generation of precursor metabolites and energy;regulation of metabolic process;regulation of photosynthesis;regulation of photosynthesis, light reaction;rhythmic process	adenyl nucleotide binding;adenyl ribonucleotide binding;ATP binding;binding;catalytic activity;kinase activity;nucleotide binding;phosphotransferase activity, alcohol group as acceptor;protein kinase activity;protein serine/threonine kinase activity;purine nucleotide binding;purine ribonucleoside triphosphate binding;purine ribonucleotide binding;ribonucleotide binding;transferase activity;transf…
F4JBY2;Q8RWV0;F4IW47	F4JBY2;Q8RWV0	Isoform of Q8RWV0, Transketolase;Transketolase-1, chloroplastic	5	5	13.6	79.838	20.3817	18.3614	18.6473	19.3453			cell part;chloroplast;chloroplast envelope;chloroplast part;chloroplast stroma;chloroplast thylakoid membrane;cytoplasmic part;envelope;intracellular membrane-bounded organelle;intracellular organelle;intracellular organelle part;intracellular part;membrane;membrane-bounded organelle;organelle;organelle envelope;organelle part;photosynthetic membrane;plastid;plastid envelope;plastid part;plastid …	biosynthetic process;carbohydrate biosynthetic process;carbohydrate metabolic process;metabolic process;photosynthesis, dark reaction;primary metabolic process;reductive pentose-phosphate cycle;response to abiotic stimulus;response to cadmium ion;response to chemical stimulus;response to inorganic substance;response to metal ion;response to osmotic stress;response to salt stress;response to stimu…	binding;catalytic activity;cation binding;ion binding;metal ion binding;transferase activity;transferase activity, transferring aldehyde or ketonic groups;transketolase activity
Q01908	Q01908	ATP synthase gamma chain 1, chloroplastic	9	9	32.2	40.911	20.3777	19.9722	19.2225	19.2763	18.9895		cell part;chloroplast;chloroplast ATP synthase complex;chloroplast envelope;chloroplast part;chloroplast thylakoid;chloroplast thylakoid membrane;cytoplasmic part;envelope;intracellular membrane-bounded organelle;intracellular organelle;intracellular organelle part;intracellular part;macromolecular complex;membrane;membrane part;membrane-bounded organelle;organelle;organelle envelope;organelle pa…	ATP biosynthetic process;ATP metabolic process;ATP synthesis coupled proton transport;biosynthetic process;cation transport;cellular biosynthetic process;cellular metabolic process;cellular nitrogen compound biosynthetic process;cellular nitrogen compound metabolic process;cellular process;electron transport chain;energy coupled proton transport, down electrochemical gradient;establishment of loc…	active transmembrane transporter activity;ATPase activity;ATPase activity, coupled;ATPase activity, coupled to movement of substances;ATPase activity, coupled to transmembrane movement of ions;ATPase activity, coupled to transmembrane movement of substances;catalytic activity;cation transmembrane transporter activity;cation-transporting ATPase activity;enzyme regulator activity;hydrogen ion trans…
F4IYD5;Q8RWI4;F4IYD7	F4IYD5;Q8RWI4;F4IYD7	Isoform of Q8RWI4, Lysine-tRNA ligase;Lysine-tRNA ligase;Isoform of Q8RWI4, Lysine-tRNA ligase	12	12	27.3	50.209	20.3123	20.8356	20.1075		22.0073	20.7338		circadian rhythm;rhythmic process
Q9FLN4	Q9FLN4	50S ribosomal protein L27, chloroplastic	2	2	13.1	21.737	20.2797						cell part;chloroplast;chloroplast envelope;chloroplast part;chloroplast stroma;cytoplasmic part;envelope;intracellular membrane-bounded organelle;intracellular non-membrane-bounded organelle;intracellular organelle;intracellular organelle part;intracellular part;macromolecular complex;membrane-bounded organelle;non-membrane-bounded organelle;organelle;organelle envelope;organelle part;plastid;pla…	biosynthetic process;cellular biosynthetic process;cellular macromolecule biosynthetic process;cellular macromolecule metabolic process;cellular metabolic process;cellular process;cellular protein metabolic process;macromolecule biosynthetic process;macromolecule metabolic process;metabolic process;primary metabolic process;protein metabolic process;response to chemical stimulus;response to cytok…	structural constituent of ribosome;structural molecule activity
P21238	P21238	Chaperonin 60 subunit alpha 1, chloroplastic	10	10	23.5	62.071	20.2014	20.0418	19.8662				apoplast;cell part;chloroplast;chloroplast envelope;chloroplast part;chloroplast stroma;cytoplasmic part;cytosolic part;cytosolic ribosome;envelope;extracellular region;intracellular membrane-bounded organelle;intracellular non-membrane-bounded organelle;intracellular organelle;intracellular organelle part;intracellular part;macromolecular complex;membrane;membrane-bounded organelle;mitochondrion…	cellular component organization;cellular component organization at cellular level;cellular component organization or biogenesis;cellular component organization or biogenesis at cellular level;cellular macromolecule metabolic process;cellular metabolic process;cellular process;cellular protein metabolic process;chloroplast organization;developmental process;developmental process involved in reprod…	adenyl nucleotide binding;adenyl ribonucleotide binding;ATP binding;binding;nucleotide binding;purine nucleotide binding;purine ribonucleoside triphosphate binding;purine ribonucleotide binding;ribonucleotide binding
P56798	P56798	30S ribosomal protein S3, chloroplastic	9	9	37.2	25.188	20.1029		20.5489		20.5826	18.8864	cell part;chloroplast;cytoplasmic part;intracellular membrane-bounded organelle;intracellular organelle;intracellular organelle part;intracellular part;macromolecular complex;membrane-bounded organelle;organelle;organelle part;plastid;ribonucleoprotein complex;small ribosomal subunit	biosynthetic process;cellular biosynthetic process;cellular macromolecule biosynthetic process;cellular macromolecule metabolic process;cellular metabolic process;cellular process;cellular protein metabolic process;macromolecule biosynthetic process;macromolecule metabolic process;metabolic process;primary metabolic process;protein metabolic process;translation	binding;nucleic acid binding;RNA binding;rRNA binding;structural constituent of ribosome;structural molecule activity
O04603	O04603	50S ribosomal protein L5, chloroplastic	12	12	43.1	28.343	20.0795	20.7158	19.1202	20.57	18.7687		cell part;chloroplast;chloroplast envelope;chloroplast part;chloroplast stroma;cytoplasmic part;cytosolic part;cytosolic ribosome;envelope;intracellular membrane-bounded organelle;intracellular non-membrane-bounded organelle;intracellular organelle;intracellular organelle part;intracellular part;macromolecular complex;membrane;membrane-bounded organelle;non-membrane-bounded organelle;organelle;or…	biosynthetic process;cellular biosynthetic process;cellular macromolecule biosynthetic process;cellular macromolecule metabolic process;cellular metabolic process;cellular process;cellular protein metabolic process;macromolecule biosynthetic process;macromolecule metabolic process;metabolic process;primary metabolic process;protein metabolic process;response to chemical stimulus;response to cytok…	binding;nucleic acid binding;RNA binding;rRNA binding;structural constituent of ribosome;structural molecule activity
Q8LDL0-3;Q8LDL0-2;Q8LDL0	Q8LDL0-3;Q8LDL0-2;Q8LDL0	Isoform of Q8LDL0, Isoform 3 of Protein HHL1, chloroplastic;Isoform of Q8LDL0, Isoform 2 of Protein HHL1, chloroplastic;Protein HHL1, chloroplastic	2	2	16.6	25.911	20.036	18.3915	19.9833	20.1479	20.1619		cell part;chloroplast;chloroplast envelope;chloroplast part;chloroplast thylakoid;chloroplast thylakoid membrane;cytoplasmic part;envelope;integral to membrane;intracellular membrane-bounded organelle;intracellular organelle;intracellular organelle part;intracellular part;intrinsic to membrane;membrane;membrane part;membrane-bounded organelle;organelle;organelle envelope;organelle part;organelle …
A0A1I9LR27;F4JBC9;Q9LU86	A0A1I9LR27;F4JBC9;Q9LU86	Isoform of Q9LU86, Thioredoxin superfamily protein;Isoform of Q9LU86, Thioredoxin superfamily protein;Peroxiredoxin Q, chloroplastic	4	4	27.9	17.028	19.9758	16.7461	19.7934	16.2529			cell part;chloroplast part;chloroplast thylakoid lumen;cytoplasmic part;intracellular organelle part;intracellular part;organelle part;plastid part;plastid thylakoid lumen;plastoglobule;thylakoid lumen;thylakoid part		antioxidant activity;catalytic activity;oxidoreductase activity;oxidoreductase activity, acting on paired donors, with incorporation or reduction of molecular oxygen;oxidoreductase activity, acting on peroxide as acceptor;peroxidase activity;peroxiredoxin activity
Q9M9W1	Q9M9W1	60S ribosomal protein L22-2	3	2	29	14.018	19.9129		18.6863		19.9471	16.5012	cell junction;cell part;cell-cell junction;cytoplasmic part;cytosol;cytosolic large ribosomal subunit;cytosolic part;cytosolic ribosome;intracellular non-membrane-bounded organelle;intracellular organelle;intracellular organelle part;intracellular part;large ribosomal subunit;macromolecular complex;membrane;non-membrane-bounded organelle;nuclear part;nucleolus;organelle;organelle part;plasma memb…	biosynthetic process;cellular biosynthetic process;cellular macromolecule biosynthetic process;cellular macromolecule metabolic process;cellular metabolic process;cellular process;cellular protein metabolic process;macromolecule biosynthetic process;macromolecule metabolic process;metabolic process;primary metabolic process;protein metabolic process;translation	structural constituent of ribosome;structural molecule activity
F4HUA0;Q8W4H7;Q8GTY0;Q0WL56;P0DH99	F4HUA0;Q8W4H7;Q8GTY0;Q0WL56;P0DH99	Isoform of P0DH99, GTP binding Elongation factor Tu family protein;Elongation factor 1-alpha 2;Elongation factor 1-alpha 4;Elongation factor 1-alpha 3;Elongation factor 1-alpha 1	5	5	21	41.374	19.8718	20.2746	20.2416	18.2443	21.8679		cell junction;cell part;cell-cell junction;chloroplast;cytoplasm;cytoplasmic part;cytosol;intracellular membrane-bounded organelle;intracellular non-membrane-bounded organelle;intracellular organelle;intracellular organelle part;intracellular part;membrane;membrane-bounded organelle;mitochondrion;non-membrane-bounded organelle;nuclear part;nucleolus;nucleus;organelle;organelle membrane;organelle …	response to cadmium ion;response to chemical stimulus;response to inorganic substance;response to metal ion;response to stimulus	binding;catalytic activity;GTP binding;GTPase activity;guanyl nucleotide binding;guanyl ribonucleotide binding;hydrolase activity;hydrolase activity, acting on acid anhydrides;hydrolase activity, acting on acid anhydrides, in phosphorus-containing anhydrides;nucleic acid binding;nucleoside-triphosphatase activity;nucleotide binding;purine nucleotide binding;purine ribonucleoside triphosphate bind…
P21240;Q9LJE4;C0Z361	P21240;Q9LJE4;C0Z361	Chaperonin 60 subunit beta 1, chloroplastic;Chaperonin 60 subunit beta 2, chloroplastic;Chaperonin 60 subunit beta 3, chloroplastic	12	12	32.5	63.808	19.8	18.2792	18.925		17.144		apoplast;cell part;chloroplast;chloroplast envelope;chloroplast part;chloroplast stroma;cytoplasmic part;cytosolic part;cytosolic ribosome;envelope;extracellular region;intracellular membrane-bounded organelle;intracellular non-membrane-bounded organelle;intracellular organelle;intracellular organelle part;intracellular part;macromolecular complex;membrane;membrane-bounded organelle;mitochondrion…	cell death;cellular macromolecule metabolic process;cellular metabolic process;cellular process;cellular protein metabolic process;chaperone mediated protein folding requiring cofactor;chaperone-mediated protein folding;'de novo' posttranslational protein folding;'de novo' protein folding;death;defense response;defense response, incompatible interaction;immune response;immune system process;innat…	adenyl nucleotide binding;adenyl ribonucleotide binding;ATP binding;binding;nucleotide binding;purine nucleotide binding;purine ribonucleoside triphosphate binding;purine ribonucleotide binding;ribonucleotide binding
Q8W493-3;Q8W493;Q8W493-2	Q8W493-3;Q8W493;Q8W493-2	Isoform of Q8W493, Isoform 3 of Ferredoxin--NADP reductase, leaf isozyme 2, chloroplastic;Ferredoxin--NADP reductase, leaf isozyme 2, chloroplastic;Isoform of Q8W493, Isoform 2 of Ferredoxin--NADP reductase, leaf isozyme 2, chloroplastic	6	5	21.1	41.167	19.7995						apoplast;cell part;chloroplast;chloroplast part;chloroplast stroma;chloroplast thylakoid;chloroplast thylakoid membrane;cytoplasmic part;extracellular region;intracellular membrane-bounded organelle;intracellular organelle;intracellular organelle part;intracellular part;membrane;membrane-bounded organelle;organelle;organelle part;organelle subcompartment;photosynthetic membrane;plastid;plastid pa…	cellular metabolic process;cellular process;defense response;defense response to bacterium;defense response to fungus;defense response to fungus, incompatible interaction;defense response, incompatible interaction;immune response;immune system process;innate immune response;metabolic process;multi-organism process;photosynthesis;response to bacterium;response to biotic stimulus;response to chemic…	binding;catalytic activity;ferredoxin-NADP+ reductase activity;nucleic acid binding;oxidoreductase activity;oxidoreductase activity, acting on iron-sulfur proteins as donors;oxidoreductase activity, acting on iron-sulfur proteins as donors, NAD or NADP as acceptor;poly(U) RNA binding;poly-pyrimidine tract binding;RNA binding;single-stranded RNA binding
P83755	P83755	Photosystem II protein D1	7	7	18.1	38.936	19.7902		20.5185				cell part;chloroplast part;chloroplast thylakoid membrane;cytoplasmic part;integral to membrane;intracellular organelle part;intracellular part;intrinsic to membrane;macromolecular complex;membrane;membrane part;organelle part;photosynthetic membrane;photosystem;photosystem II;plastid part;plastid thylakoid membrane;protein complex;thylakoid membrane;thylakoid part	cellular macromolecule metabolic process;cellular metabolic process;cellular process;cellular protein metabolic process;electron transport chain;generation of precursor metabolites and energy;macromolecule metabolic process;macromolecule modification;metabolic process;oxidation-reduction process;photosynthetic electron transport chain;photosynthetic electron transport in photosystem II;primary me…	binding;catalytic activity;cation binding;chlorophyll binding;electron carrier activity;electron transporter, transferring electrons within the cyclic electron transport pathway of photosynthesis activity;ion binding;iron ion binding;metal ion binding;oxidoreductase activity;oxygen evolving activity;tetrapyrrole binding;transition metal ion binding
A0A1I9LQB3;P27140-3;P27140-2;P27140	A0A1I9LQB3;P27140-3;P27140-2;P27140	Isoform of P27140, Carbonic anhydrase;Isoform of P27140, Isoform 3 of Beta carbonic anhydrase 1, chloroplastic;Isoform of P27140, Isoform 2 of Beta carbonic anhydrase 1, chloroplastic;Beta carbonic anhydrase 1, chloroplastic	8	4	49.4	28.198	19.7468	20.4992	20.2967	20.9861	18.9761		apoplast;cell part;chloroplast;chloroplast envelope;chloroplast part;chloroplast stroma;chloroplast thylakoid membrane;cytoplasmic part;envelope;extracellular region;intracellular membrane-bounded organelle;intracellular organelle;intracellular organelle part;intracellular part;membrane;membrane-bounded organelle;organelle;organelle envelope;organelle part;photosynthetic membrane;plasma membrane;…	biological regulation;carbon utilization;cellular metabolic process;cellular process;defense response;defense response to bacterium;defense response to fungus;defense response to fungus, incompatible interaction;defense response, incompatible interaction;immune response;immune system process;innate immune response;metabolic process;multi-organism process;negative regulation of biological process;…	binding;carbonate dehydratase activity;carbon-oxygen lyase activity;catalytic activity;cation binding;hydro-lyase activity;ion binding;lyase activity;metal ion binding;transition metal ion binding;zinc ion binding
A0A1P8BD74;Q9C5R8	A0A1P8BD74;Q9C5R8	Isoform of Q9C5R8, 2-cysteine peroxiredoxin B;2-Cys peroxiredoxin BAS1-like, chloroplastic	4	1	31.4	26.711	19.744						apoplast;cell part;chloroplast;chloroplast part;chloroplast stroma;cytoplasmic part;extracellular region;intracellular membrane-bounded organelle;intracellular organelle;intracellular organelle part;intracellular part;membrane-bounded organelle;organelle;organelle part;plastid;plastid part;plastid stroma;stromule	defense response;defense response to bacterium;multi-organism process;response to abiotic stimulus;response to bacterium;response to biotic stimulus;response to cold;response to other organism;response to stimulus;response to stress;response to temperature stimulus	antioxidant activity;catalytic activity;oxidoreductase activity;oxidoreductase activity, acting on paired donors, with incorporation or reduction of molecular oxygen;oxidoreductase activity, acting on peroxide as acceptor;peroxidase activity;peroxiredoxin activity
F4JB05;Q9ASR1;F4JNE0;F4JB06	F4JB05;Q9ASR1;F4JNE0;F4JB06	Ribosomal protein S5/Elongation factor G/III/V family protein;Elongation factor 2;Poly(U)-specific endoribonuclease-B protein;Isoform of F4JB05, Ribosomal protein S5/Elongation factor G/III/V family protein	4	4	9.8	90.994	19.6523						apoplast;cell junction;cell part;cell-cell junction;chloroplast;cytoplasmic part;cytosol;extracellular region;intracellular membrane-bounded organelle;intracellular non-membrane-bounded organelle;intracellular organelle;intracellular organelle part;intracellular part;macromolecular complex;membrane;membrane-bounded organelle;non-membrane-bounded organelle;nuclear part;nucleolus;organelle;organell…	response to abiotic stimulus;response to chemical stimulus;response to cold;response to cytokinin stimulus;response to endogenous stimulus;response to hormone stimulus;response to organic substance;response to stimulus;response to stress;response to temperature stimulus	binding;catalytic activity;cation binding;copper ion binding;GTP binding;GTPase activity;guanyl nucleotide binding;guanyl ribonucleotide binding;hydrolase activity;hydrolase activity, acting on acid anhydrides;hydrolase activity, acting on acid anhydrides, in phosphorus-containing anhydrides;ion binding;metal ion binding;nucleic acid binding;nucleoside-triphosphatase activity;nucleotide binding;p…
Q9CA67	Q9CA67	Geranylgeranyl diphosphate reductase, chloroplastic	8	8	23.1	51.837	19.5465	19.919	19.6108	19.9416	20.7786	20.8316	cell part;chloroplast;chloroplast envelope;chloroplast membrane;chloroplast part;chloroplast thylakoid;chloroplast thylakoid membrane;cytoplasmic part;envelope;intracellular membrane-bounded organelle;intracellular organelle;intracellular organelle part;intracellular part;membrane;membrane-bounded organelle;organelle;organelle envelope;organelle membrane;organelle part;organelle subcompartment;ph…	biosynthetic process;cellular biosynthetic process;cellular metabolic process;cellular nitrogen compound biosynthetic process;cellular nitrogen compound metabolic process;cellular process;chlorophyll biosynthetic process;chlorophyll metabolic process;cofactor biosynthetic process;cofactor metabolic process;fat-soluble vitamin biosynthetic process;fat-soluble vitamin metabolic process;heterocycle …	catalytic activity;geranylgeranyl reductase activity;oxidoreductase activity;oxidoreductase activity, acting on the CH-CH group of donors;oxidoreductase activity, acting on the CH-CH group of donors, NAD or NADP as acceptor
Q9XFT3-2;Q9XFT3	Q9XFT3-2;Q9XFT3	Isoform of Q9XFT3, Isoform 2 of Oxygen-evolving enhancer protein 3-1, chloroplastic;Oxygen-evolving enhancer protein 3-1, chloroplastic	5	4	33.2	23.795	19.4978	20.1893	19.5701	20.5836	19.5814	21.4567	cell part;chloroplast;chloroplast part;chloroplast stroma;chloroplast thylakoid;chloroplast thylakoid membrane;cytoplasmic part;extrinsic to membrane;intracellular membrane-bounded organelle;intracellular organelle;intracellular organelle part;intracellular part;macromolecular complex;membrane;membrane part;membrane-bounded organelle;organelle;organelle part;organelle subcompartment;oxygen evolvi…	cellular metabolic process;cellular process;metabolic process;photosynthesis	binding;calcium ion binding;cation binding;ion binding;metal ion binding
Q9XF89	Q9XF89	Chlorophyll a-b binding protein CP26, chloroplastic	8	8	46.4	30.156	19.4224	18.2149	20.0662	19.1414	18.9375		cell part;chloroplast;chloroplast part;chloroplast thylakoid;chloroplast thylakoid membrane;cytoplasmic part;integral to membrane;intracellular membrane-bounded organelle;intracellular organelle;intracellular organelle part;intracellular part;intrinsic to membrane;light-harvesting complex;macromolecular complex;membrane;membrane part;membrane-bounded organelle;organelle;organelle part;organelle s…	cellular macromolecule metabolic process;cellular metabolic process;cellular process;cellular protein metabolic process;generation of precursor metabolites and energy;macromolecule metabolic process;macromolecule modification;metabolic process;nonphotochemical quenching;photosynthesis;photosynthesis, light harvesting;primary metabolic process;protein metabolic process;protein modification process…	binding;cation binding;chlorophyll binding;ion binding;metal ion binding;tetrapyrrole binding
P25873	P25873	50S ribosomal protein L15, chloroplastic	5	5	27.4	29.707	19.3994	17.9361	19.4332		18.7568		cell part;chloroplast;chloroplast envelope;chloroplast part;chloroplast stroma;cytoplasmic part;envelope;intracellular membrane-bounded organelle;intracellular organelle;intracellular organelle part;intracellular part;large ribosomal subunit;macromolecular complex;membrane-bounded organelle;organellar large ribosomal subunit;organelle;organelle envelope;organelle part;plastid;plastid envelope;pla…	biosynthetic process;cellular biosynthetic process;cellular macromolecule biosynthetic process;cellular macromolecule metabolic process;cellular metabolic process;cellular process;cellular protein metabolic process;macromolecule biosynthetic process;macromolecule metabolic process;metabolic process;primary metabolic process;protein metabolic process;response to chemical stimulus;response to cytok…	structural constituent of ribosome;structural molecule activity
P25857	P25857	Glyceraldehyde-3-phosphate dehydrogenase GAPB, chloroplastic	14	11	43.6	47.659	19.393	17.8919	19.184	18.5954	18.4345		apoplast;cell part;chloroplast;chloroplast envelope;chloroplast membrane;chloroplast part;chloroplast stroma;chloroplast thylakoid membrane;cytoplasmic part;envelope;extracellular region;intracellular membrane-bounded organelle;intracellular organelle;intracellular organelle part;intracellular part;membrane;membrane-bounded organelle;organelle;organelle envelope;organelle membrane;organelle part;…	alcohol metabolic process;biosynthetic process;carbohydrate biosynthetic process;carbohydrate metabolic process;cellular carbohydrate metabolic process;cellular metabolic process;cellular process;glucose metabolic process;hexose metabolic process;metabolic process;monosaccharide metabolic process;photosynthesis, dark reaction;primary metabolic process;reductive pentose-phosphate cycle;response to…	binding;catalytic activity;coenzyme binding;cofactor binding;glyceraldehyde-3-phosphate dehydrogenase (NAD+) (phosphorylating) activity;glyceraldehyde-3-phosphate dehydrogenase (NADP+) (phosphorylating) activity;NAD binding;NADP binding;nucleotide binding;oxidoreductase activity;oxidoreductase activity, acting on the aldehyde or oxo group of donors;oxidoreductase activity, acting on the aldehyde …
P38418;A0A1I9LPH1	P38418;A0A1I9LPH1	Lipoxygenase 2, chloroplastic;Isoform of P38418, Lipoxygenase	12	12	20.4	102.04	19.3632	18.9696	19.3713	20.9666			cell part;chloroplast;chloroplast envelope;chloroplast part;chloroplast stroma;chloroplast thylakoid membrane;cytoplasm;cytoplasmic part;envelope;intracellular membrane-bounded organelle;intracellular organelle;intracellular organelle part;intracellular part;membrane;membrane-bounded organelle;organelle;organelle envelope;organelle part;photosynthetic membrane;plastid;plastid envelope;plastid par…	biosynthetic process;carboxylic acid biosynthetic process;carboxylic acid metabolic process;cellular biosynthetic process;cellular ketone metabolic process;cellular lipid metabolic process;cellular metabolic process;cellular process;fatty acid biosynthetic process;fatty acid metabolic process;jasmonic acid biosynthetic process;jasmonic acid metabolic process;lipid biosynthetic process;lipid metab…	binding;catalytic activity;cation binding;dioxygenase activity;ion binding;lipoxygenase activity;metal ion binding;oxidoreductase activity;oxidoreductase activity, acting on single donors with incorporation of molecular oxygen;oxidoreductase activity, acting on single donors with incorporation of molecular oxygen, incorporation of two atoms of oxygen
Q9LY66;F4J296	Q9LY66;F4J296	50S ribosomal protein L1, chloroplastic;Isoform of Q9LY66, Ribosomal protein	6	6	27.5	37.632	19.3463	20.7089	20.0461	21.2299	21.0664	21.6243	cell part;chloroplast;chloroplast envelope;chloroplast part;chloroplast stroma;chloroplast thylakoid membrane;cytoplasmic part;envelope;intracellular membrane-bounded organelle;intracellular non-membrane-bounded organelle;intracellular organelle;intracellular organelle part;intracellular part;large ribosomal subunit;macromolecular complex;membrane;membrane-bounded organelle;non-membrane-bounded o…	biosynthetic process;cellular biosynthetic process;cellular macromolecule biosynthetic process;cellular macromolecule metabolic process;cellular metabolic process;cellular process;cellular protein metabolic process;macromolecule biosynthetic process;macromolecule metabolic process;metabolic process;primary metabolic process;protein metabolic process;translation	binding;nucleic acid binding;RNA binding;rRNA binding;structural constituent of ribosome;structural molecule activity
Q9LMQ2	Q9LMQ2	Chlorophyll a-b binding protein, chloroplastic	4	4	17.8	27.522	19.3349	18.1454	20.1088		18.018		cell part;chloroplast;chloroplast envelope;chloroplast part;chloroplast thylakoid;chloroplast thylakoid membrane;cytoplasmic part;envelope;integral to membrane;intracellular membrane-bounded organelle;intracellular organelle;intracellular organelle part;intracellular part;intrinsic to membrane;macromolecular complex;membrane;membrane part;membrane-bounded organelle;organelle;organelle envelope;or…	cellular macromolecule metabolic process;cellular metabolic process;cellular process;cellular protein metabolic process;generation of precursor metabolites and energy;macromolecule metabolic process;macromolecule modification;metabolic process;nonphotochemical quenching;photosynthesis;photosynthesis, light harvesting;primary metabolic process;protein metabolic process;protein modification process…	binding;chlorophyll binding;tetrapyrrole binding
Q9FI56;F4JF64;Q9SXJ7;P42762;Q8VYJ7	Q9FI56;F4JF64;Q9SXJ7	Chaperone protein ClpC1, chloroplastic;Isoform of Q9SXJ7, Clp ATPase;Chaperone protein ClpC2, chloroplastic	12	12	19.4	103.45	19.3033	18.3304	18.5906	18.4788	18.0908	18.4911	cell part;cell wall;chloroplast;chloroplast envelope;chloroplast inner membrane;chloroplast membrane;chloroplast part;chloroplast stroma;chloroplast thylakoid membrane;cytoplasmic part;envelope;external encapsulating structure;intracellular membrane-bounded organelle;intracellular organelle;intracellular organelle part;intracellular part;macromolecular complex;membrane;membrane part;membrane-boun…	biological regulation;cellular component assembly;cellular component organization;cellular component organization at cellular level;cellular component organization or biogenesis;cellular component organization or biogenesis at cellular level;cellular process;chloroplast organization;establishment of localization;establishment of localization in cell;establishment of protein localization;establish…	adenyl nucleotide binding;adenyl ribonucleotide binding;ATP binding;ATPase activity;ATPase activity, coupled;ATP-dependent peptidase activity;binding;catalytic activity;hydrolase activity;hydrolase activity, acting on acid anhydrides;hydrolase activity, acting on acid anhydrides, in phosphorus-containing anhydrides;identical protein binding;nucleoside-triphosphatase activity;nucleotide binding;pe…
O50008;Q9SRV5;Q0WNZ5	O50008;Q9SRV5	5-methyltetrahydropteroyltriglutamate--homocysteine methyltransferase 1;5-methyltetrahydropteroyltriglutamate--homocysteine methyltransferase 2	6	6	11.5	84.356	19.2784		17.7237		18.1685	18.5492	apoplast;cell junction;cell part;cell-cell junction;chloroplast;chloroplast envelope;chloroplast part;chloroplast stroma;cytoplasmic part;cytosol;envelope;extracellular region;intracellular membrane-bounded organelle;intracellular organelle;intracellular organelle part;intracellular part;membrane;membrane-bounded organelle;microbody;organelle;organelle envelope;organelle membrane;organelle part;p…	response to abiotic stimulus;response to cadmium ion;response to chemical stimulus;response to inorganic substance;response to metal ion;response to osmotic stress;response to salt stress;response to stimulus;response to stress;response to zinc ion	5-methyltetrahydrofolate-dependent methyltransferase activity;5-methyltetrahydropteroyltriglutamate-homocysteine S-methyltransferase activity;5-methyltetrahydropteroyltri-L-glutamate-dependent methyltransferase activity;binding;catalytic activity;cation binding;copper ion binding;ion binding;metal ion binding;methionine synthase activity;methyltransferase activity;S-methyltransferase activity;tra…
Q0WN54;A0A1P8ART2	Q0WN54;A0A1P8ART2	Molecular chaperone Hsp40/DnaJ family protein;Isoform of Q0WN54, Molecular chaperone Hsp40/DnaJ family protein	3	3	9.6	53.82	19.235	16.8669	18.51	16.6765	19.8842	17.2788	cell part;chloroplast;chloroplast envelope;chloroplast part;chloroplast thylakoid membrane;cytoplasmic part;envelope;intracellular membrane-bounded organelle;intracellular organelle;intracellular organelle part;intracellular part;membrane;membrane-bounded organelle;organelle;organelle envelope;organelle part;photosynthetic membrane;plastid;plastid envelope;plastid part;plastid thylakoid membrane;…	cellular macromolecule metabolic process;cellular metabolic process;cellular process;cellular protein metabolic process;macromolecule metabolic process;metabolic process;primary metabolic process;protein folding;protein metabolic process;protein refolding;response to abiotic stimulus;response to heat;response to stimulus;response to stress;response to temperature stimulus	adenyl nucleotide binding;adenyl ribonucleotide binding;ATP binding;binding;cation binding;chaperone binding;ion binding;metal ion binding;nucleotide binding;protein binding;purine nucleotide binding;purine ribonucleoside triphosphate binding;purine ribonucleotide binding;ribonucleotide binding;unfolded protein binding
P27521	P27521	Chlorophyll a-b binding protein 4, chloroplastic	5	5	31.9	27.733	19.1972	18.3957	20.3187	20.8336	18.7461	20.2515	cell part;chloroplast;chloroplast envelope;chloroplast part;chloroplast thylakoid;chloroplast thylakoid membrane;cytoplasmic part;envelope;integral to membrane;intracellular membrane-bounded organelle;intracellular organelle;intracellular organelle part;intracellular part;intrinsic to membrane;macromolecular complex;membrane;membrane part;membrane-bounded organelle;organelle;organelle envelope;or…	cellular macromolecule metabolic process;cellular metabolic process;cellular process;cellular protein metabolic process;generation of precursor metabolites and energy;macromolecule metabolic process;macromolecule modification;metabolic process;photosynthesis, light harvesting;primary metabolic process;protein metabolic process;protein modification process;protein-chromophore linkage;response to a…	binding;cation binding;chlorophyll binding;ion binding;metal ion binding;tetrapyrrole binding
Q9FE58	Q9FE58	60S ribosomal protein L22-3	3	2	29	14.047	19.1843	18.1769	18.0773		19.2693	19.7849	cell part;cytoplasmic part;cytosol;cytosolic large ribosomal subunit;intracellular non-membrane-bounded organelle;intracellular organelle;intracellular organelle part;intracellular part;large ribosomal subunit;macromolecular complex;membrane;non-membrane-bounded organelle;nuclear part;nucleolus;organelle;organelle part;plasma membrane;ribonucleoprotein complex	biosynthetic process;cellular biosynthetic process;cellular macromolecule biosynthetic process;cellular macromolecule metabolic process;cellular metabolic process;cellular process;cellular protein metabolic process;macromolecule biosynthetic process;macromolecule metabolic process;metabolic process;primary metabolic process;protein metabolic process;translation	structural constituent of ribosome;structural molecule activity
P56797	P56797	30S ribosomal protein S2, chloroplastic	8	8	53	26.904	19.1477	22.5449	18.4579	20.9142	19.8037	21.9869	cell part;chloroplast;cytoplasmic part;intracellular membrane-bounded organelle;intracellular organelle;intracellular organelle part;intracellular part;macromolecular complex;membrane-bounded organelle;organelle;organelle part;plastid;ribonucleoprotein complex;small ribosomal subunit	biosynthetic process;cellular biosynthetic process;cellular macromolecule biosynthetic process;cellular macromolecule metabolic process;cellular metabolic process;cellular process;cellular protein metabolic process;macromolecule biosynthetic process;macromolecule metabolic process;metabolic process;primary metabolic process;protein metabolic process;translation	structural constituent of ribosome;structural molecule activity
P47999	P47999	Cysteine synthase, chloroplastic/chromoplastic	5	5	24.2	41.656	19.121						apoplast;cell part;chloroplast;chloroplast envelope;chloroplast part;chloroplast stroma;chromoplast;cytoplasmic part;endosome;envelope;extracellular region;Golgi apparatus;Golgi apparatus part;intracellular membrane-bounded organelle;intracellular organelle;intracellular organelle part;intracellular part;membrane-bounded organelle;mitochondrion;organelle;organelle envelope;organelle part;plastid;…	amine biosynthetic process;amine metabolic process;anatomical structure morphogenesis;biosynthetic process;carboxylic acid biosynthetic process;carboxylic acid metabolic process;cell growth;cell morphogenesis;cell morphogenesis involved in differentiation;cell tip growth;cellular amine metabolic process;cellular amino acid biosynthetic process;cellular amino acid metabolic process;cellular biosyn…	binding;carbon-oxygen lyase activity;catalytic activity;cofactor binding;cysteine synthase activity;lyase activity;pyridoxal phosphate binding;transferase activity;vitamin B6 binding;vitamin binding
F4KDZ4;A0A1P8BBQ0;Q9ZP05;A8MRP1;B3H560;O82399	F4KDZ4;A0A1P8BBQ0;Q9ZP05;A8MRP1;B3H560	Isoform of Q9ZP05, Malate dehydrogenase;Isoform of Q9ZP05, Peroxisomal NAD-malate dehydrogenase 2;Malate dehydrogenase 2, peroxisomal;Isoform of Q9ZP05, Malate dehydrogenase;Isoform of Q9ZP05, Malate dehydrogenase	5	5	24.6	34.975	19.1129						apoplast;cell part;chloroplast;chloroplast envelope;chloroplast part;cytoplasmic part;envelope;extracellular region;glyoxysome;intracellular membrane-bounded organelle;intracellular organelle;intracellular organelle part;intracellular part;membrane-bounded organelle;microbody;organelle;organelle envelope;organelle part;peroxisome;plastid;plastid envelope;plastid part;vacuole	acetyl-CoA catabolic process;acetyl-CoA metabolic process;biological regulation;carbohydrate metabolic process;carboxylic acid metabolic process;catabolic process;cellular aldehyde metabolic process;cellular carbohydrate metabolic process;cellular catabolic process;cellular ketone metabolic process;cellular metabolic process;cellular process;coenzyme catabolic process;coenzyme metabolic process;c…	catalytic activity;L-malate dehydrogenase activity;malate dehydrogenase activity;oxidoreductase activity;oxidoreductase activity, acting on CH-OH group of donors;oxidoreductase activity, acting on the CH-OH group of donors, NAD or NADP as acceptor
Q43127	Q43127	Glutamine synthetase, chloroplastic/mitochondrial	4	4	17.4	47.41	19.0711						apoplast;cell part;chloroplast;chloroplast envelope;chloroplast part;chloroplast stroma;chloroplast thylakoid membrane;cytoplasmic part;cytosolic part;cytosolic ribosome;envelope;extracellular region;intracellular membrane-bounded organelle;intracellular non-membrane-bounded organelle;intracellular organelle;intracellular organelle part;intracellular part;macromolecular complex;membrane;membrane-…	aging;amine biosynthetic process;amine metabolic process;ammonia assimilation cycle;biosynthetic process;carboxylic acid biosynthetic process;carboxylic acid metabolic process;cellular amine metabolic process;cellular amino acid biosynthetic process;cellular amino acid metabolic process;cellular biosynthetic process;cellular ketone metabolic process;cellular metabolic process;cellular nitrogen co…	acid-ammonia (or amide) ligase activity;adenyl nucleotide binding;adenyl ribonucleotide binding;ammonia ligase activity;ATP binding;binding;catalytic activity;glutamate-ammonia ligase activity;ligase activity;ligase activity, forming carbon-nitrogen bonds;nucleotide binding;purine nucleotide binding;purine ribonucleoside triphosphate binding;purine ribonucleotide binding;ribonucleotide binding
P37702;P37702-2	P37702;P37702-2	Myrosinase 1;Isoform of P37702, Isoform 2 of Myrosinase 1	3	2	8.9	61.132	19.0264						apoplast;cell part;cell wall;chloroplast;cytoplasmic part;cytosolic part;cytosolic ribosome;external encapsulating structure;extracellular region;intracellular membrane-bounded organelle;intracellular non-membrane-bounded organelle;intracellular organelle;intracellular part;macromolecular complex;membrane-bounded organelle;microbody;non-membrane-bounded organelle;organelle;peroxisome;plant-type c…	abscisic acid mediated signaling pathway;biological regulation;carbohydrate catabolic process;carbohydrate metabolic process;catabolic process;cellular carbohydrate catabolic process;cellular carbohydrate metabolic process;cellular catabolic process;cellular metabolic process;cellular process;cellular response to abscisic acid stimulus;cellular response to chemical stimulus;cellular response to e…	beta-glucosidase activity;binding;catalytic activity;cation binding;glucosidase activity;hydrolase activity;hydrolase activity, acting on glycosyl bonds;hydrolase activity, hydrolyzing O-glycosyl compounds;ion binding;metal ion binding;thioglucosidase activity
Q9S831	Q9S831	Photosystem I reaction center subunit IV A, chloroplastic	3	2	35	14.967	19.0001		19.6138				cell part;chloroplast;chloroplast envelope;chloroplast part;chloroplast thylakoid;chloroplast thylakoid membrane;cytoplasmic part;envelope;intracellular membrane-bounded organelle;intracellular organelle;intracellular organelle part;intracellular part;macromolecular complex;membrane;membrane part;membrane-bounded organelle;organelle;organelle envelope;organelle part;organelle subcompartment;photo…	cellular metabolic process;cellular process;metabolic process;photosynthesis;response to chemical stimulus;response to cytokinin stimulus;response to endogenous stimulus;response to hormone stimulus;response to organic substance;response to stimulus
Q05758	Q05758	Ketol-acid reductoisomerase, chloroplastic	2	2	10.5	63.812	18.9939						apoplast;cell part;cell wall;chloroplast;chloroplast envelope;chloroplast part;chloroplast stroma;cytoplasmic part;envelope;external encapsulating structure;extracellular region;intracellular membrane-bounded organelle;intracellular organelle;intracellular organelle part;intracellular part;membrane-bounded organelle;mitochondrion;organelle;organelle envelope;organelle part;plastid;plastid envelop…	amine biosynthetic process;amine metabolic process;biosynthetic process;branched chain family amino acid biosynthetic process;branched chain family amino acid metabolic process;carboxylic acid biosynthetic process;carboxylic acid metabolic process;cellular amine metabolic process;cellular amino acid biosynthetic process;cellular amino acid metabolic process;cellular biosynthetic process;cellular …	binding;catalytic activity;cation binding;coenzyme binding;cofactor binding;copper ion binding;ion binding;ketol-acid reductoisomerase activity;metal ion binding;oxidoreductase activity;oxidoreductase activity, acting on CH-OH group of donors;oxidoreductase activity, acting on the CH-OH group of donors, NAD or NADP as acceptor;transition metal ion binding
O22993	O22993	Probable inactive ATP-dependent zinc metalloprotease FTSHI 1, chloroplastic	7	7	10.3	105.54	18.9906	16.3534					cell part;chloroplast;chloroplast envelope;chloroplast part;cytoplasmic part;envelope;intracellular membrane-bounded organelle;intracellular organelle;intracellular organelle part;intracellular part;membrane-bounded organelle;organelle;organelle envelope;organelle part;plastid;plastid envelope;plastid part	cell division;cellular component organization;cellular component organization at cellular level;cellular component organization or biogenesis;cellular component organization or biogenesis at cellular level;cellular process;chloroplast fission;chloroplast organization;organelle fission;organelle organization;plastid fission;plastid organization	adenyl nucleotide binding;adenyl ribonucleotide binding;ATP binding;binding;catalytic activity;endopeptidase activity;hydrolase activity;metalloendopeptidase activity;metallopeptidase activity;nucleotide binding;peptidase activity;peptidase activity, acting on L-amino acid peptides;purine nucleotide binding;purine ribonucleoside triphosphate binding;purine ribonucleotide binding;ribonucleotide bi…
Q93Y07;Q93Y07-2	Q93Y07;Q93Y07-2	Galactolipid galactosyltransferase SFR2, chloroplastic;Isoform of Q93Y07, Isoform 2 of Galactolipid galactosyltransferase SFR2, chloroplastic	5	5	7.6	70.778	18.9848						cell part;chloroplast;chloroplast envelope;chloroplast membrane;chloroplast outer membrane;chloroplast part;cytoplasmic part;envelope;intracellular membrane-bounded organelle;intracellular organelle;intracellular organelle part;intracellular part;membrane;membrane-bounded organelle;organelle;organelle envelope;organelle membrane;organelle outer membrane;organelle part;outer membrane;plastid;plast…	carbohydrate metabolic process;metabolic process;primary metabolic process;response to abiotic stimulus;response to cold;response to freezing;response to stimulus;response to stress;response to temperature stimulus	beta-glucosidase activity;catalytic activity;cellobiose glucosidase activity;galactosyltransferase activity;glucosidase activity;hydrolase activity;hydrolase activity, acting on glycosyl bonds;hydrolase activity, hydrolyzing O-glycosyl compounds;transferase activity;transferase activity, transferring glycosyl groups;transferase activity, transferring hexosyl groups
P25856	P25856	Glyceraldehyde-3-phosphate dehydrogenase GAPA1, chloroplastic	13	3	38.9	42.489	18.9803		19.3817	20.374	18.8005		apoplast;cell part;chloroplast;chloroplast envelope;chloroplast membrane;chloroplast part;chloroplast stroma;chloroplast thylakoid membrane;cytoplasmic part;envelope;extracellular region;intracellular membrane-bounded organelle;intracellular organelle;intracellular organelle part;intracellular part;membrane;membrane-bounded organelle;organelle;organelle envelope;organelle membrane;organelle part;…	alcohol metabolic process;biosynthetic process;carbohydrate biosynthetic process;carbohydrate metabolic process;cellular carbohydrate metabolic process;cellular metabolic process;cellular process;glucose metabolic process;hexose metabolic process;metabolic process;monosaccharide metabolic process;photosynthesis, dark reaction;primary metabolic process;reductive pentose-phosphate cycle;response to…	binding;catalytic activity;coenzyme binding;cofactor binding;glyceraldehyde-3-phosphate dehydrogenase (NADP+) (phosphorylating) activity;NAD binding;NADP binding;nucleotide binding;oxidoreductase activity;oxidoreductase activity, acting on the aldehyde or oxo group of donors;oxidoreductase activity, acting on the aldehyde or oxo group of donors, NAD or NADP as acceptor
Q9SN86;A8MQK3;Q9ZP06;Q9LKA3	Q9SN86	Malate dehydrogenase, chloroplastic	7	7	23.8	42.405	18.9456	20.5296					apoplast;cell part;chloroplast;chloroplast envelope;chloroplast part;chloroplast stroma;cytoplasmic part;envelope;extracellular region;intracellular membrane-bounded organelle;intracellular organelle;intracellular organelle part;intracellular part;membrane;membrane-bounded organelle;mitochondrion;organelle;organelle envelope;organelle membrane;organelle part;plastid;plastid envelope;plastid part;…	acetyl-CoA catabolic process;acetyl-CoA metabolic process;carbohydrate metabolic process;carboxylic acid metabolic process;catabolic process;cellular catabolic process;cellular ketone metabolic process;cellular metabolic process;cellular process;coenzyme catabolic process;coenzyme metabolic process;cofactor catabolic process;cofactor metabolic process;developmental process;developmental process i…	catalytic activity;L-malate dehydrogenase activity;malate dehydrogenase activity;NAD(P)+ transhydrogenase activity;oxidoreductase activity;oxidoreductase activity, acting on CH-OH group of donors;oxidoreductase activity, acting on NADH or NADPH;oxidoreductase activity, acting on NADH or NADPH, NAD or NADP as acceptor;oxidoreductase activity, acting on the CH-OH group of donors, NAD or NADP as acc…
P22953;F4KCE5	P22953;F4KCE5	Probable mediator of RNA polymerase II transcription subunit 37e;Isoform of P22953, Heat shock cognate protein 70-1	11	3	28.7	71.357	18.9249	18.4034			18.9752		apoplast;cell junction;cell part;cell wall;cell-cell junction;chloroplast;cytoplasm;cytoplasmic part;cytosol;cytosolic part;cytosolic ribosome;external encapsulating structure;extracellular region;Golgi apparatus;intracellular membrane-bounded organelle;intracellular non-membrane-bounded organelle;intracellular organelle;intracellular organelle part;intracellular part;macromolecular complex;membr…	biological regulation;biosynthetic process;cellular biosynthetic process;cellular macromolecule biosynthetic process;cellular macromolecule metabolic process;cellular metabolic process;cellular nitrogen compound metabolic process;cellular process;defense response;defense response to bacterium;defense response to fungus;macromolecule biosynthetic process;macromolecule metabolic process;metabolic p…	adenyl nucleotide binding;adenyl ribonucleotide binding;ATP binding;binding;enzyme binding;nucleotide binding;protease binding;protein binding;purine nucleotide binding;purine ribonucleoside triphosphate binding;purine ribonucleotide binding;ribonucleotide binding
Q38814-2;Q38814	Q38814-2;Q38814	Isoform of Q38814, Isoform mitochondrial of Thiamine thiazole synthase, chloroplastic;Thiamine thiazole synthase, chloroplastic	1	1	8.6	29.362	18.9208						cell part;chloroplast;chloroplast envelope;chloroplast part;chloroplast stroma;cytoplasmic part;cytosol;envelope;intracellular membrane-bounded organelle;intracellular organelle;intracellular organelle part;intracellular part;membrane-bounded organelle;mitochondrion;organelle;organelle envelope;organelle part;plastid;plastid envelope;plastid part;plastid stroma;stromule;thylakoid	aromatic compound biosynthetic process;biosynthetic process;cellular aromatic compound metabolic process;cellular biosynthetic process;cellular metabolic process;cellular nitrogen compound biosynthetic process;cellular nitrogen compound metabolic process;cellular process;cellular response to stimulus;cellular response to stress;heterocycle biosynthetic process;heterocycle metabolic process;metabo…	binding;cation binding;identical protein binding;ion binding;metal ion binding;protein binding;protein dimerization activity;protein homodimerization activity;transition metal ion binding;zinc ion binding
O23255;A8MQP1;F4JTV5;F4JTV4;Q9LK36	O23255;A8MQP1;F4JTV5;F4JTV4;Q9LK36	Adenosylhomocysteinase 1;Isoform of O23255, S-adenosyl-L-homocysteine hydrolase;Isoform of O23255, S-adenosyl-L-homocysteine hydrolase;Isoform of O23255, Adenosylhomocysteinase;Adenosylhomocysteinase 2	3	3	13.4	53.378	18.8531						apoplast;cell junction;cell part;cell-cell junction;cytoplasmic part;cytosol;extracellular region;intracellular membrane-bounded organelle;intracellular organelle;intracellular organelle part;intracellular part;membrane;membrane-bounded organelle;organelle;organelle membrane;organelle part;plasma membrane;plasmodesma;vacuolar membrane;vacuolar part;vacuole	amine metabolic process;biological regulation;carboxylic acid metabolic process;cellular amine metabolic process;cellular amino acid metabolic process;cellular component organization;cellular component organization at cellular level;cellular component organization or biogenesis;cellular component organization or biogenesis at cellular level;cellular ketone metabolic process;cellular metabolic pro…	adenosylhomocysteinase activity;binding;catalytic activity;cation binding;copper ion binding;hydrolase activity;hydrolase activity, acting on ether bonds;ion binding;metal ion binding;transition metal ion binding;trialkylsulfonium hydrolase activity
P21218;Q42536;Q42536-2	P21218;Q42536	Protochlorophyllide reductase B, chloroplastic;Protochlorophyllide reductase A, chloroplastic	7	7	29.9	43.359	18.8298	20.1066	19.7098	18.5869	19.0105		cell part;chloroplast;chloroplast envelope;chloroplast membrane;chloroplast outer membrane;chloroplast part;chloroplast thylakoid;chloroplast thylakoid membrane;cytoplasmic part;envelope;intracellular membrane-bounded organelle;intracellular organelle;intracellular organelle part;intracellular part;membrane;membrane-bounded organelle;organelle;organelle envelope;organelle membrane;organelle outer…	biosynthetic process;cellular biosynthetic process;cellular metabolic process;cellular nitrogen compound biosynthetic process;cellular nitrogen compound metabolic process;cellular process;chlorophyll biosynthetic process;chlorophyll metabolic process;cofactor biosynthetic process;cofactor metabolic process;heterocycle biosynthetic process;heterocycle metabolic process;metabolic process;nitrogen c…	catalytic activity;oxidoreductase activity;oxidoreductase activity, acting on the CH-CH group of donors;oxidoreductase activity, acting on the CH-CH group of donors, NAD or NADP as acceptor;protochlorophyllide reductase activity
Q9FJA6;Q9M339;Q9SIP7	Q9FJA6;Q9M339;Q9SIP7	40S ribosomal protein S3-3;40S ribosomal protein S3-2;40S ribosomal protein S3-1	3	3	16.9	27.458	18.8193	17.9194					cell junction;cell part;cell-cell junction;chloroplast;cytoplasmic part;cytosol;cytosolic part;cytosolic ribosome;cytosolic small ribosomal subunit;intracellular membrane-bounded organelle;intracellular non-membrane-bounded organelle;intracellular organelle;intracellular organelle part;intracellular part;macromolecular complex;membrane;membrane-bounded organelle;non-membrane-bounded organelle;nuc…	biosynthetic process;cellular biosynthetic process;cellular macromolecule biosynthetic process;cellular macromolecule metabolic process;cellular metabolic process;cellular nitrogen compound metabolic process;cellular process;cellular protein metabolic process;cellular response to stimulus;cellular response to stress;cytoplasmic translation;DNA metabolic process;DNA repair;macromolecule biosynthet…	binding;carbon-oxygen lyase activity;catalytic activity;damaged DNA binding;DNA binding;DNA N-glycosylase activity;DNA-(apurinic or apyrimidinic site) lyase activity;hydrolase activity;hydrolase activity, acting on glycosyl bonds;hydrolase activity, hydrolyzing N-glycosyl compounds;lyase activity;nucleic acid binding;oxidized base lesion DNA N-glycosylase activity;oxidized purine base lesion DNA …
Q9S714	Q9S714	Photosystem I reaction center subunit IV B, chloroplastic	4	3	43.4	15.189	18.8191		19.7099				cell part;chloroplast;chloroplast envelope;chloroplast part;chloroplast thylakoid;chloroplast thylakoid membrane;cytoplasmic part;envelope;intracellular membrane-bounded organelle;intracellular organelle;intracellular organelle part;intracellular part;macromolecular complex;membrane;membrane part;membrane-bounded organelle;organelle;organelle envelope;organelle part;organelle subcompartment;photo…	cellular metabolic process;cellular process;metabolic process;photosynthesis;response to chemical stimulus;response to cytokinin stimulus;response to endogenous stimulus;response to hormone stimulus;response to organic substance;response to stimulus
Q9ZNZ7;Q9ZNZ7-2	Q9ZNZ7;Q9ZNZ7-2	Ferredoxin-dependent glutamate synthase 1, chloroplastic/mitochondrial;Isoform of Q9ZNZ7, Isoform 2 of Ferredoxin-dependent glutamate synthase 1, chloroplastic/mitochondrial	2	2	3.1	176.75	18.7509						apoplast;cell part;chloroplast;chloroplast envelope;chloroplast part;chloroplast stroma;cytoplasmic part;envelope;extracellular region;intracellular membrane-bounded organelle;intracellular organelle;intracellular organelle lumen;intracellular organelle part;intracellular part;membrane;membrane-bounded organelle;membrane-enclosed lumen;mitochondrial matrix;mitochondrial part;mitochondrion;organel…	amine biosynthetic process;amine metabolic process;ammonia assimilation cycle;biological regulation;biosynthetic process;carboxylic acid biosynthetic process;carboxylic acid metabolic process;cellular amine metabolic process;cellular amino acid biosynthetic process;cellular amino acid metabolic process;cellular biosynthetic process;cellular ketone metabolic process;cellular metabolic compound sal…	3 iron, 4 sulfur cluster binding;binding;catalytic activity;cation binding;glutamate synthase (ferredoxin) activity;glutamate synthase activity;ion binding;iron-sulfur cluster binding;metal cluster binding;metal ion binding;oxidoreductase activity;oxidoreductase activity, acting on the CH-NH2 group of donors;oxidoreductase activity, acting on the CH-NH2 group of donors, iron-sulfur protein as acc…
P53492	P53492	Actin-7	5	1	16.4	41.735	18.747		18.238	19.1301	19.0372		cell junction;cell part;cell wall;cell-cell junction;chloroplast envelope;chloroplast part;chloroplast stroma;cytoplasmic part;cytoskeleton;cytosol;envelope;external encapsulating structure;intracellular membrane-bounded organelle;intracellular non-membrane-bounded organelle;intracellular organelle;intracellular organelle part;intracellular part;membrane;membrane-bounded organelle;mitochondrion;n…	anatomical structure development;cell differentiation;cell division;cell growth;cellular developmental process;cellular process;developmental cell growth;developmental growth;developmental growth involved in morphogenesis;developmental process;epidermal cell differentiation;growth;multicellular organismal process;organ development;response to abiotic stimulus;response to auxin stimulus;response t…	adenyl nucleotide binding;adenyl ribonucleotide binding;ATP binding;binding;nucleotide binding;purine nucleotide binding;purine ribonucleoside triphosphate binding;purine ribonucleotide binding;ribonucleotide binding;structural constituent of cytoskeleton;structural molecule activity
F4IMB5;P92549	F4IMB5;P92549	ATPase, F1 complex, alpha subunit protein;ATP synthase subunit alpha, mitochondrial	8	7	14	85.932	18.7159		18.0145		18.4683	18.639	cell part;chloroplast;chloroplast envelope;chloroplast part;cytoplasmic part;envelope;intracellular membrane-bounded organelle;intracellular non-membrane-bounded organelle;intracellular organelle;intracellular organelle part;intracellular part;macromolecular complex;membrane;membrane part;membrane-bounded organelle;mitochondrial inner membrane;mitochondrial membrane;mitochondrial part;mitochondri…	ATP biosynthetic process;ATP hydrolysis coupled proton transport;ATP metabolic process;ATP synthesis coupled proton transport;biosynthetic process;cation transport;cellular biosynthetic process;cellular metabolic process;cellular nitrogen compound biosynthetic process;cellular nitrogen compound metabolic process;cellular process;energy coupled proton transport, against electrochemical gradient;en…	active transmembrane transporter activity;adenyl nucleotide binding;adenyl ribonucleotide binding;ATP binding;ATPase activity;ATPase activity, coupled;ATPase activity, coupled to movement of substances;ATPase activity, coupled to transmembrane movement of ions;ATPase activity, coupled to transmembrane movement of substances;binding;catalytic activity;cation binding;cation transmembrane transporte…
Q9FH02	Q9FH02	ATP-dependent zinc metalloprotease FTSH 5, chloroplastic	12	3	26.6	75.231	18.7147		20.2264	18.2954	17.7181	17.3673	cell part;chloroplast;chloroplast envelope;chloroplast part;chloroplast thylakoid;chloroplast thylakoid membrane;cytoplasmic part;envelope;integral to membrane;intracellular membrane-bounded organelle;intracellular organelle;intracellular organelle part;intracellular part;intrinsic to membrane;membrane;membrane part;membrane-bounded organelle;organelle;organelle envelope;organelle part;organelle …	biological regulation;catabolic process;cellular catabolic process;cellular macromolecule catabolic process;cellular macromolecule metabolic process;cellular metabolic process;cellular process;cellular protein catabolic process;cellular protein metabolic process;developmental process;macromolecule catabolic process;macromolecule metabolic process;metabolic process;multicellular organismal develop…	adenyl nucleotide binding;adenyl ribonucleotide binding;ATP binding;ATPase activity;binding;catalytic activity;cation binding;endopeptidase activity;hydrolase activity;hydrolase activity, acting on acid anhydrides;hydrolase activity, acting on acid anhydrides, in phosphorus-containing anhydrides;ion binding;metal ion binding;metalloendopeptidase activity;metallopeptidase activity;nucleoside-triph…
A0A1P8AXC1;O80860	A0A1P8AXC1;O80860	Isoform of O80860, FtsH extracellular protease family;ATP-dependent zinc metalloprotease FTSH 2, chloroplastic	16	5	33.6	74.677	18.6782	20.7933	20.7508	21.8484	19.3478	21.451	cell part;chloroplast;chloroplast envelope;chloroplast part;chloroplast thylakoid;chloroplast thylakoid membrane;cytoplasmic part;envelope;integral to membrane;intracellular membrane-bounded organelle;intracellular organelle;intracellular organelle part;intracellular part;intrinsic to membrane;membrane;membrane part;membrane-bounded organelle;organelle;organelle envelope;organelle part;organelle …	biological regulation;catabolic process;cellular catabolic process;cellular component organization;cellular component organization or biogenesis;cellular macromolecule catabolic process;cellular macromolecule metabolic process;cellular membrane organization;cellular metabolic process;cellular process;cellular protein catabolic process;cellular protein metabolic process;developmental process;macro…	adenyl nucleotide binding;adenyl ribonucleotide binding;ATP binding;ATPase activity;ATPase activity, coupled;ATP-dependent peptidase activity;binding;catalytic activity;cation binding;endopeptidase activity;hydrolase activity;hydrolase activity, acting on acid anhydrides;hydrolase activity, acting on acid anhydrides, in phosphorus-containing anhydrides;ion binding;metal ion binding;metalloendopep…
P51427	P51427	40S ribosomal protein S5-2	2	2	20.3	22.921	18.6168	20.1773					cell junction;cell part;cell wall;cell-cell junction;chloroplast;cytoplasmic part;cytosolic part;cytosolic ribosome;external encapsulating structure;intracellular membrane-bounded organelle;intracellular non-membrane-bounded organelle;intracellular organelle;intracellular organelle part;intracellular part;macromolecular complex;membrane;membrane-bounded organelle;non-membrane-bounded organelle;or…	biosynthetic process;cellular biosynthetic process;cellular macromolecule biosynthetic process;cellular macromolecule metabolic process;cellular metabolic process;cellular process;cellular protein metabolic process;macromolecule biosynthetic process;macromolecule metabolic process;metabolic process;primary metabolic process;protein metabolic process;translation	binding;nucleic acid binding;RNA binding;structural constituent of ribosome;structural molecule activity
Q9LJG3;A0A1I9LQL1	Q9LJG3;A0A1I9LQL1	GDSL esterase/lipase ESM1;GDSL-like lipase/acylhydrolase superfamily protein	5	5	25.8	44.06	18.6007				19.5331		apoplast;cell junction;cell part;cell-cell junction;chloroplast;chloroplast envelope;chloroplast part;cytoplasmic part;cytosolic part;cytosolic ribosome;envelope;extracellular region;intracellular membrane-bounded organelle;intracellular non-membrane-bounded organelle;intracellular organelle;intracellular organelle part;intracellular part;macromolecular complex;membrane;membrane-bounded organelle…	carbohydrate catabolic process;carbohydrate metabolic process;catabolic process;cellular carbohydrate catabolic process;cellular carbohydrate metabolic process;cellular catabolic process;cellular metabolic process;cellular process;defense response;defense response to bacterium;glucosinolate catabolic process;glucosinolate metabolic process;glycoside catabolic process;glycoside metabolic process;g…	catalytic activity;hydrolase activity;hydrolase activity, acting on ester bonds
Q07473	Q07473	Chlorophyll a-b binding protein CP29.1, chloroplastic	3	3	11.4	31.139	18.5732		19.3126				cell part;chloroplast;chloroplast part;chloroplast thylakoid;chloroplast thylakoid membrane;cytoplasmic part;integral to membrane;intracellular membrane-bounded organelle;intracellular organelle;intracellular organelle part;intracellular part;intrinsic to membrane;macromolecular complex;membrane;membrane part;membrane-bounded organelle;organelle;organelle part;organelle subcompartment;photosynthe…	cellular macromolecule metabolic process;cellular metabolic process;cellular process;cellular protein metabolic process;generation of precursor metabolites and energy;macromolecule metabolic process;macromolecule modification;metabolic process;photosynthesis, light harvesting;primary metabolic process;protein metabolic process;protein modification process;protein-chromophore linkage;response to a…	binding;cation binding;chlorophyll binding;ion binding;metal ion binding;tetrapyrrole binding
Q9SUI5	Q9SUI5	Photosystem I reaction center subunit psaK, chloroplastic	2	2	34.6	13.206	18.5637						cell part;chloroplast;chloroplast part;chloroplast thylakoid;chloroplast thylakoid membrane;cytoplasmic part;integral to membrane;intracellular membrane-bounded organelle;intracellular organelle;intracellular organelle part;intracellular part;intrinsic to membrane;macromolecular complex;membrane;membrane part;membrane-bounded organelle;organelle;organelle part;organelle subcompartment;photosynthe…	cellular metabolic process;cellular process;metabolic process;photosynthesis	binding;chlorophyll binding;tetrapyrrole binding
Q9FKW6;F4JZ46	Q9FKW6;F4JZ46	Ferredoxin--NADP reductase, leaf isozyme 1, chloroplastic;Isoform of Q9FKW6, Ferredoxin--NADP reductase	7	6	28.1	40.326	18.5386		17.5779		18.5308	18.6654	apoplast;cell part;chloroplast;chloroplast envelope;chloroplast part;chloroplast stroma;chloroplast thylakoid;chloroplast thylakoid membrane;cytoplasmic part;envelope;extracellular region;intracellular membrane-bounded organelle;intracellular organelle;intracellular organelle part;intracellular part;membrane;membrane-bounded organelle;organelle;organelle envelope;organelle part;organelle subcompa…	cellular metabolic process;cellular process;defense response;defense response to bacterium;electron transport chain;generation of precursor metabolites and energy;metabolic process;multi-organism process;oxidation-reduction process;photosynthetic electron transport chain;response to bacterium;response to biotic stimulus;response to other organism;response to stimulus;response to stress	binding;catalytic activity;electron carrier activity;electron transporter, transferring electrons within the cyclic electron transport pathway of photosynthesis activity;electron transporter, transferring electrons within the noncyclic electron transport pathway of photosynthesis activity;ferredoxin-NADP+ reductase activity;nucleic acid binding;oxidoreductase activity;oxidoreductase activity, act…
P36212;P36210	P36212;P36210	50S ribosomal protein L12-3, chloroplastic;50S ribosomal protein L12-1, chloroplastic	3	3	36.4	19.682	18.5211	20.4872					cell junction;cell part;cell-cell junction;chloroplast;chloroplast envelope;chloroplast part;chloroplast stroma;chloroplast thylakoid membrane;cytoplasmic part;envelope;intracellular membrane-bounded organelle;intracellular non-membrane-bounded organelle;intracellular organelle;intracellular organelle part;intracellular part;large ribosomal subunit;macromolecular complex;membrane;membrane-bounded…	biosynthetic process;cellular biosynthetic process;cellular macromolecule biosynthetic process;cellular macromolecule metabolic process;cellular metabolic process;cellular process;cellular protein metabolic process;defense response;defense response to bacterium;macromolecule biosynthetic process;macromolecule metabolic process;metabolic process;multi-organism process;primary metabolic process;pro…	structural constituent of ribosome;structural molecule activity
P56805	P56805	30S ribosomal protein S15, chloroplastic	3	3	40.9	10.718	18.4414				18.5008	17.9246	cell part;chloroplast;cytoplasmic part;intracellular membrane-bounded organelle;intracellular non-membrane-bounded organelle;intracellular organelle;intracellular part;macromolecular complex;membrane-bounded organelle;non-membrane-bounded organelle;organelle;plastid;ribonucleoprotein complex;ribosome	biosynthetic process;cellular biosynthetic process;cellular macromolecule biosynthetic process;cellular macromolecule metabolic process;cellular metabolic process;cellular process;cellular protein metabolic process;macromolecule biosynthetic process;macromolecule metabolic process;metabolic process;primary metabolic process;protein metabolic process;translation	structural constituent of ribosome;structural molecule activity
F4IX28;F4IX26;P34791	F4IX28;F4IX26;P34791	Isoform of P34791, Peptidyl-prolyl cis-trans isomerase;Isoform of P34791, Rotamase CYP 4;Peptidyl-prolyl cis-trans isomerase CYP20-3, chloroplastic	2	2	14.7	28.079	18.4279						apoplast;cell part;chloroplast;chloroplast envelope;chloroplast part;chloroplast stroma;chloroplast thylakoid membrane;cytoplasmic part;cytosolic part;cytosolic ribosome;envelope;extracellular region;intracellular membrane-bounded organelle;intracellular non-membrane-bounded organelle;intracellular organelle;intracellular organelle part;intracellular part;macromolecular complex;membrane;membrane-…	amine biosynthetic process;amine metabolic process;biological regulation;biosynthetic process;carboxylic acid biosynthetic process;carboxylic acid metabolic process;cellular amine metabolic process;cellular amino acid biosynthetic process;cellular amino acid metabolic process;cellular biosynthetic process;cellular ketone metabolic process;cellular macromolecule metabolic process;cellular metaboli…	binding;catalytic activity;cis-trans isomerase activity;isomerase activity;peptide binding;peptidyl-prolyl cis-trans isomerase activity
Q9LW85	Q9LW85	MAR-binding filament-like protein 1	13	13	17.9	81.972	18.4278	17.6156	20.4273	19.2556	19.6821	18.3986	cell part;chloroplast;chloroplast part;chloroplast thylakoid;chloroplast thylakoid membrane;cytoplasmic part;intracellular membrane-bounded organelle;intracellular non-membrane-bounded organelle;intracellular organelle;intracellular organelle part;intracellular part;membrane;membrane-bounded organelle;non-membrane-bounded organelle;nuclear matrix;nuclear part;nucleoid;organelle;organelle part;org…		binding;DNA binding;nucleic acid binding
F4JGM3;A0A1P8BGQ7;F4I9X6;Q3EAA5;Q42202;B9DHA6;Q8RUC6;Q9SHE7;P59271;P59233;P59232;Q3E7T8-2;P0CH33;Q3E7K8;Q8H159-2;Q3E7T8;Q1EC66;Q9FHQ6;P0CH32;Q8H159;Q39256	F4JGM3;A0A1P8BGQ7;F4I9X6;Q3EAA5;Q42202;B9DHA6;Q8RUC6;Q9SHE7;P59271;P59233;P59232;Q3E7T8-2;P0CH33;Q3E7K8;Q8H159-2;Q3E7T8;Q1EC66;Q9FHQ6;P0CH32;Q8H159;Q39256	Isoform of Q8H159, Polyubiquitin;Isoform of P0CH32, Ubiquitin 4;Ubiquitin 13;Isoform of Q8H159, AT4g05320/C17L7_240;Ubiquitin-60S ribosomal protein L40-2;Ubiquitin-60S ribosomal protein L40-1;Ubiquitin-NEDD8-like protein RUB2;Ubiquitin-NEDD8-like protein R	2	2	37.9	17.179	18.4276						cell junction;cell part;cell wall;cell-cell junction;cytoplasm;cytoplasmic part;cytosol;cytosolic large ribosomal subunit;cytosolic small ribosomal subunit;external encapsulating structure;Golgi apparatus;intracellular membrane-bounded organelle;intracellular non-membrane-bounded organelle;intracellular organelle;intracellular organelle part;intracellular part;large ribosomal subunit;macromolecul…	alkene biosynthetic process;biosynthetic process;catabolic process;cellular alkene metabolic process;cellular biosynthetic process;cellular catabolic process;cellular macromolecule biosynthetic process;cellular macromolecule catabolic process;cellular macromolecule metabolic process;cellular metabolic process;cellular process;cellular protein metabolic process;ethylene biosynthetic process;ethyle…	binding;cation binding;ion binding;metal ion binding;structural constituent of ribosome;structural molecule activity
Q9FUZ2	Q9FUZ2	Peptide deformylase 1B, chloroplastic/mitochondrial	3	3	11.7	30.61	18.4217		17.8274		17.6867		cell part;chloroplast;chloroplast part;chloroplast stroma;cytoplasmic part;intracellular membrane-bounded organelle;intracellular organelle;intracellular organelle part;intracellular part;membrane-bounded organelle;mitochondrion;organelle;organelle part;plastid;plastid part;plastid stroma	biosynthetic process;cellular biosynthetic process;cellular macromolecule biosynthetic process;cellular macromolecule metabolic process;cellular metabolic process;cellular process;cellular protein metabolic process;co-translational protein modification;macromolecule biosynthetic process;macromolecule metabolic process;macromolecule modification;metabolic process;N-terminal protein amino acid modi…	binding;catalytic activity;cation binding;hydrolase activity;hydrolase activity, acting on carbon-nitrogen (but not peptide) bonds;hydrolase activity, acting on carbon-nitrogen (but not peptide) bonds, in linear amides;ion binding;iron ion binding;metal ion binding;peptide deformylase activity;transition metal ion binding
F4I2F8;O48741	F4I2F8;O48741	Isoform of O48741, Protochlorophyllide oxidoreductase C;Protochlorophyllide reductase C, chloroplastic	5	5	18	43.625	18.3857		18.8406		17.9985		cell part;chloroplast;chloroplast envelope;chloroplast membrane;chloroplast part;chloroplast thylakoid;chloroplast thylakoid membrane;cytoplasmic part;envelope;intracellular membrane-bounded organelle;intracellular organelle;intracellular organelle part;intracellular part;membrane;membrane-bounded organelle;organelle;organelle envelope;organelle membrane;organelle part;organelle subcompartment;ph…	biosynthetic process;cellular biosynthetic process;cellular metabolic process;cellular nitrogen compound biosynthetic process;cellular nitrogen compound metabolic process;cellular process;chlorophyll biosynthetic process;chlorophyll metabolic process;cofactor biosynthetic process;cofactor metabolic process;heterocycle biosynthetic process;heterocycle metabolic process;metabolic process;nitrogen c…	catalytic activity;NADPH dehydrogenase activity;oxidoreductase activity;oxidoreductase activity, acting on NADH or NADPH;oxidoreductase activity, acting on the CH-CH group of donors;oxidoreductase activity, acting on the CH-CH group of donors, NAD or NADP as acceptor;protochlorophyllide reductase activity
P46283	P46283	Sedoheptulose-1,7-bisphosphatase, chloroplastic	3	3	14.8	42.414	18.3591						apoplast;cell part;chloroplast;chloroplast envelope;chloroplast part;chloroplast stroma;cytoplasmic part;envelope;extracellular region;intracellular membrane-bounded organelle;intracellular organelle;intracellular organelle part;intracellular part;membrane-bounded organelle;organelle;organelle envelope;organelle part;plastid;plastid envelope;plastid part;plastid stroma;thylakoid	biosynthetic process;carbohydrate biosynthetic process;carbohydrate metabolic process;cellular biosynthetic process;cellular carbohydrate biosynthetic process;cellular carbohydrate metabolic process;cellular glucan metabolic process;cellular macromolecule biosynthetic process;cellular macromolecule metabolic process;cellular metabolic process;cellular polysaccharide biosynthetic process;cellular …	binding;carbohydrate phosphatase activity;catalytic activity;cation binding;fructose 1,6-bisphosphate 1-phosphatase activity;hydrolase activity;hydrolase activity, acting on ester bonds;ion binding;metal ion binding;phosphatase activity;phosphoric ester hydrolase activity;sedoheptulose-bisphosphatase activity;sugar-phosphatase activity
P56759	P56759	ATP synthase subunit b, chloroplastic	5	5	32.1	21.057	18.3591		19.2219	17.3702			cell part;chloroplast part;chloroplast thylakoid membrane;cytoplasmic part;integral to membrane;intracellular organelle part;intracellular part;intrinsic to membrane;macromolecular complex;membrane;membrane part;organelle part;photosynthetic membrane;plastid part;plastid thylakoid membrane;protein complex;proton-transporting ATP synthase complex, coupling factor F(o);proton-transporting two-secto…	ATP biosynthetic process;ATP metabolic process;ATP synthesis coupled proton transport;biosynthetic process;cation transport;cellular biosynthetic process;cellular metabolic process;cellular nitrogen compound biosynthetic process;cellular nitrogen compound metabolic process;cellular process;energy coupled proton transport, down electrochemical gradient;establishment of localization;heterocycle bio…	adenyl nucleotide binding;adenyl ribonucleotide binding;ATP binding;binding;cation transmembrane transporter activity;hydrogen ion transmembrane transporter activity;hydrogen ion transporting ATP synthase activity, rotational mechanism;inorganic cation transmembrane transporter activity;ion transmembrane transporter activity;monovalent inorganic cation transmembrane transporter activity;nucleotid…
P51412	P51412	50S ribosomal protein L21, chloroplastic	4	4	21.4	24.038	18.3522		18.5937		18.4186		cell part;chloroplast;chloroplast envelope;chloroplast part;chloroplast stroma;cytoplasmic part;envelope;intracellular membrane-bounded organelle;intracellular non-membrane-bounded organelle;intracellular organelle;intracellular organelle part;intracellular part;macromolecular complex;membrane-bounded organelle;non-membrane-bounded organelle;nucleus;organelle;organelle envelope;organelle part;pla…	biosynthetic process;cellular biosynthetic process;cellular component organization;cellular component organization at cellular level;cellular component organization or biogenesis;cellular component organization or biogenesis at cellular level;cellular macromolecule biosynthetic process;cellular macromolecule metabolic process;cellular membrane organization;cellular metabolic process;cellular proc…	binding;nucleic acid binding;RNA binding;rRNA binding;structural constituent of ribosome;structural molecule activity
P25697	P25697	Phosphoribulokinase, chloroplastic	4	4	18.2	44.463	18.3315						apoplast;cell part;chloroplast;chloroplast envelope;chloroplast part;chloroplast stroma;chloroplast thylakoid membrane;cytoplasmic part;envelope;extracellular region;intracellular membrane-bounded organelle;intracellular organelle;intracellular organelle part;intracellular part;membrane;membrane-bounded organelle;organelle;organelle envelope;organelle part;photosynthetic membrane;plastid;plastid …	biosynthetic process;carbohydrate biosynthetic process;carbohydrate metabolic process;defense response;defense response to bacterium;metabolic process;multi-organism process;photosynthesis, dark reaction;primary metabolic process;reductive pentose-phosphate cycle;response to abiotic stimulus;response to bacterium;response to biotic stimulus;response to chemical stimulus;response to cold;response …	adenyl nucleotide binding;adenyl ribonucleotide binding;ATP binding;binding;catalytic activity;kinase activity;nucleotide binding;phosphoribulokinase activity;phosphotransferase activity, alcohol group as acceptor;purine nucleotide binding;purine ribonucleoside triphosphate binding;purine ribonucleotide binding;ribonucleotide binding;transferase activity;transferase activity, transferring phospho…
P31167;O49447;P40941	P31167	ADP,ATP carrier protein 1, mitochondrial	8	8	30.2	41.475	18.3092	18.9436	17.4082	19.7599	20.3065	19.0325	cell part;cell wall;chloroplast;chloroplast envelope;chloroplast part;cytoplasmic part;envelope;external encapsulating structure;integral to membrane;intracellular membrane-bounded organelle;intracellular non-membrane-bounded organelle;intracellular organelle;intracellular organelle part;intracellular part;intrinsic to membrane;membrane;membrane part;membrane-bounded organelle;mitochondrial envel…	adenine nucleotide transport;ADP transport;ATP transport;cellular process;establishment of localization;nitrogen compound transport;nucleobase-containing compound transport;nucleotide transport;purine nucleotide transport;purine ribonucleotide transport;purine-containing compound transmembrane transport;transmembrane transport;transport	active transmembrane transporter activity;antiporter activity;ATP:ADP antiporter activity;binding;cation binding;copper ion binding;ion binding;metal ion binding;secondary active transmembrane transporter activity;solute:solute antiporter activity;transition metal ion binding;transmembrane transporter activity;transporter activity
Q9ZUT9	Q9ZUT9	40S ribosomal protein S5-1	3	3	26.6	22.99	18.2281	20.6029					cell junction;cell part;cell wall;cell-cell junction;chloroplast;cytoplasmic part;cytosol;cytosolic part;cytosolic ribosome;cytosolic small ribosomal subunit;external encapsulating structure;intracellular membrane-bounded organelle;intracellular non-membrane-bounded organelle;intracellular organelle;intracellular organelle part;intracellular part;macromolecular complex;membrane;membrane-bounded o…	biosynthetic process;cellular biosynthetic process;cellular macromolecule biosynthetic process;cellular macromolecule metabolic process;cellular metabolic process;cellular process;cellular protein metabolic process;macromolecule biosynthetic process;macromolecule metabolic process;metabolic process;primary metabolic process;protein metabolic process;response to chemical stimulus;response to cytok…	binding;nucleic acid binding;RNA binding;structural constituent of ribosome;structural molecule activity
Q9SAU2	Q9SAU2	D-ribulose-5-phosphate-3-epimerase	2	2	12.5	30.008	18.1276						apoplast;cell part;chloroplast;chloroplast envelope;chloroplast part;chloroplast stroma;cytoplasmic part;cytosol;envelope;extracellular region;intracellular membrane-bounded organelle;intracellular organelle;intracellular organelle part;intracellular part;membrane-bounded organelle;organelle;organelle envelope;organelle part;plastid;plastid envelope;plastid part;plastid stroma;stromule;thylakoid	alcohol catabolic process;alcohol metabolic process;carbohydrate catabolic process;carbohydrate metabolic process;catabolic process;cellular carbohydrate catabolic process;cellular carbohydrate metabolic process;cellular metabolic process;cellular process;metabolic process;monosaccharide catabolic process;monosaccharide metabolic process;multi-organism process;pentose catabolic process;pentose me…	binding;catalytic activity;cation binding;ion binding;isomerase activity;metal ion binding;racemase and epimerase activity;racemase and epimerase activity, acting on carbohydrates and derivatives;ribulose-phosphate 3-epimerase activity
Q9STE8	Q9STE8	Protein TOC75-3, chloroplastic	9	9	17.4	89.188	18.1153	17.764	17.6851	17.8799	18.6728	18.3233	cell part;chloroplast;chloroplast envelope;chloroplast part;cytoplasmic part;envelope;integral to chloroplast outer membrane;integral to membrane;integral to organelle membrane;integral to plastid membrane;integral to plastid outer membrane;intracellular membrane-bounded organelle;intracellular organelle;intracellular organelle part;intracellular part;intrinsic to membrane;intrinsic to organelle …	anatomical structure morphogenesis;cellular component organization;cellular component organization at cellular level;cellular component organization or biogenesis;cellular component organization or biogenesis at cellular level;cellular process;chloroplast organization;developmental process;embryonic morphogenesis;establishment of localization;establishment of localization in cell;establishment of…	active transmembrane transporter activity;macromolecule transmembrane transporter activity;P-P-bond-hydrolysis-driven protein transmembrane transporter activity;P-P-bond-hydrolysis-driven transmembrane transporter activity;primary active transmembrane transporter activity;protein transmembrane transporter activity;protein transporter activity;substrate-specific transmembrane transporter activity;…
Q56WH1;Q0WV25;P29511;B9DHQ0;B9DGT7;B9DFF8;P11139	Q56WH1;Q0WV25;P29511;B9DHQ0;B9DGT7;B9DFF8;P11139	Tubulin alpha-3 chain;Tubulin alpha-4 chain;Tubulin alpha-6 chain;Tubulin alpha-5 chain;Tubulin alpha-2 chain;Isoform of P29511, Tubulin alpha chain;Tubulin alpha-1 chain	4	4	17.1	49.654	18.1029	18.4592					cell junction;cell part;cell wall;cell-cell junction;cytoplasm;cytoplasmic part;cytoskeletal part;cytosol;external encapsulating structure;intracellular membrane-bounded organelle;intracellular non-membrane-bounded organelle;intracellular organelle;intracellular organelle part;intracellular part;macromolecular complex;membrane;membrane-bounded organelle;microtubule;non-membrane-bounded organelle;…	cellular component assembly;cellular component assembly at cellular level;cellular component organization;cellular component organization at cellular level;cellular component organization or biogenesis;cellular component organization or biogenesis at cellular level;cellular macromolecular complex assembly;cellular macromolecular complex subunit organization;cellular process;cellular protein compl…	binding;catalytic activity;GTP binding;GTPase activity;guanyl nucleotide binding;guanyl ribonucleotide binding;hydrolase activity;hydrolase activity, acting on acid anhydrides;hydrolase activity, acting on acid anhydrides, in phosphorus-containing anhydrides;nucleoside-triphosphatase activity;nucleotide binding;purine nucleotide binding;purine ribonucleoside triphosphate binding;purine ribonucleo…
A0A1P8B1N1;P25696	A0A1P8B1N1;P25696	Isoform of P25696, Enolase;Bifunctional enolase 2/transcriptional activator	5	5	21.5	46.516	18.1001						apoplast;cell junction;cell part;cell-cell junction;chloroplast;cytoplasm;cytoplasmic part;cytosol;cytosolic part;envelope;extracellular region;intracellular membrane-bounded organelle;intracellular organelle;intracellular organelle part;intracellular part;macromolecular complex;membrane;membrane-bounded organelle;mitochondrial envelope;mitochondrial part;mitochondrion;nucleus;organelle;organelle…	alcohol catabolic process;alcohol metabolic process;biological regulation;biosynthetic process;carbohydrate catabolic process;carbohydrate metabolic process;catabolic process;cellular biosynthetic process;cellular carbohydrate catabolic process;cellular carbohydrate metabolic process;cellular macromolecule biosynthetic process;cellular macromolecule metabolic process;cellular metabolic process;ce…	binding;carbon-oxygen lyase activity;catalytic activity;cation binding;copper ion binding;DNA binding;hydro-lyase activity;ion binding;lyase activity;magnesium ion binding;metal ion binding;nucleic acid binding;phosphopyruvate hydratase activity;transition metal ion binding
P56791	P56791	50S ribosomal protein L2, chloroplastic	4	4	19	29.864	18.0783		18.6325		18.9843		cell part;chloroplast;cytoplasmic part;intracellular membrane-bounded organelle;intracellular organelle;intracellular organelle part;intracellular part;large ribosomal subunit;macromolecular complex;membrane-bounded organelle;organelle;organelle part;plastid;ribonucleoprotein complex	biosynthetic process;cellular biosynthetic process;cellular macromolecule biosynthetic process;cellular macromolecule metabolic process;cellular metabolic process;cellular process;cellular protein metabolic process;macromolecule biosynthetic process;macromolecule metabolic process;metabolic process;primary metabolic process;protein metabolic process;translation	binding;catalytic activity;nucleic acid binding;RNA binding;rRNA binding;structural constituent of ribosome;structural molecule activity;transferase activity
Q9M1X3	Q9M1X3	AT3g63160/F16M2_10	1	1	13	7.2563	18.0538						cell part;chloroplast;chloroplast envelope;chloroplast membrane;chloroplast outer membrane;chloroplast part;chloroplast thylakoid membrane;cytoplasmic part;envelope;intracellular membrane-bounded organelle;intracellular organelle;intracellular organelle part;intracellular part;membrane;membrane-bounded organelle;organelle;organelle envelope;organelle membrane;organelle outer membrane;organelle pa…
Q9LZV4	Q9LZV4	Serine/threonine-protein kinase STN8, chloroplastic	15	15	37.8	54.978	18.0454	20.285	19.5775	20.1403	20.8458	22.324	cell part;chloroplast;chloroplast part;chloroplast thylakoid;cytoplasmic part;intracellular membrane-bounded organelle;intracellular organelle;intracellular organelle part;intracellular part;membrane-bounded organelle;organelle;organelle part;organelle subcompartment;plastid;plastid part;plastid thylakoid;thylakoid	biological regulation;photosystem II stabilization;regulation of biological process;regulation of cellular metabolic process;regulation of cellular process;regulation of generation of precursor metabolites and energy;regulation of metabolic process;regulation of photosynthesis;regulation of photosynthesis, light reaction	adenyl nucleotide binding;adenyl ribonucleotide binding;ATP binding;binding;catalytic activity;kinase activity;nucleotide binding;phosphotransferase activity, alcohol group as acceptor;protein kinase activity;protein serine/threonine kinase activity;purine nucleotide binding;purine ribonucleoside triphosphate binding;purine ribonucleotide binding;ribonucleotide binding;transferase activity;transf…
F4K007;A0A1P8BF32;Q39043;Q9LKR3	F4K007;A0A1P8BF32;Q39043;Q9LKR3	Isoform of Q39043, Heat shock protein 70 (Hsp 70) family protein;Isoform of Q39043, Heat shock protein 70 (Hsp 70) family protein;Mediator of RNA polymerase II transcription subunit 37f;Mediator of RNA polymerase II transcription subunit 37a	5	3	12.1	67.4	18.043						cell junction;cell part;cell wall;cell-cell junction;chloroplast;cytoplasmic part;cytosol;endoplasmic reticulum;endoplasmic reticulum lumen;endoplasmic reticulum part;external encapsulating structure;Golgi apparatus;intracellular membrane-bounded organelle;intracellular non-membrane-bounded organelle;intracellular organelle;intracellular organelle lumen;intracellular organelle part;intracellular …	biological regulation;biosynthetic process;catabolic process;cellular biosynthetic process;cellular catabolic process;cellular macromolecule biosynthetic process;cellular macromolecule catabolic process;cellular macromolecule metabolic process;cellular metabolic process;cellular nitrogen compound metabolic process;cellular process;cellular response to stimulus;cellular response to stress;ER-assoc…	adenyl nucleotide binding;adenyl ribonucleotide binding;ATP binding;binding;nucleotide binding;purine nucleotide binding;purine ribonucleoside triphosphate binding;purine ribonucleotide binding;ribonucleotide binding
Q9XF88;Q9XF88-2	Q9XF88;Q9XF88-2	Chlorophyll a-b binding protein CP29.2, chloroplastic;Isoform of Q9XF88, Isoform 2 of Chlorophyll a-b binding protein CP29.2, chloroplastic	3	3	13.2	31.193	18.034						cell part;chloroplast;chloroplast envelope;chloroplast part;chloroplast thylakoid;chloroplast thylakoid membrane;cytoplasmic part;envelope;integral to membrane;intracellular membrane-bounded organelle;intracellular organelle;intracellular organelle part;intracellular part;intrinsic to membrane;macromolecular complex;membrane;membrane part;membrane-bounded organelle;organelle;organelle envelope;or…	cellular macromolecule metabolic process;cellular metabolic process;cellular process;cellular protein metabolic process;generation of precursor metabolites and energy;macromolecule metabolic process;macromolecule modification;metabolic process;photosynthesis, light harvesting;primary metabolic process;protein metabolic process;protein modification process;protein-chromophore linkage;response to a…	binding;cation binding;chlorophyll binding;ion binding;metal ion binding;tetrapyrrole binding
P0DKC4;P0DKC3;P0DKC3-2	P0DKC4;P0DKC3;P0DKC3-2	Phosphoglycolate phosphatase 1B, chloroplastic;Phosphoglycolate phosphatase 1A, chloroplastic;Isoform of P0DKC3, Isoform 2 of Phosphoglycolate phosphatase 1A, chloroplastic	3	3	14.4	39.761	18.0226						cell part;chloroplast;cytoplasmic part;intracellular membrane-bounded organelle;intracellular organelle;intracellular part;membrane-bounded organelle;organelle;plastid	biosynthetic process;cellular biosynthetic process;cellular metabolic compound salvage;cellular metabolic process;cellular process;metabolic process;photorespiration	catalytic activity;hydrolase activity;hydrolase activity, acting on ester bonds;phosphatase activity;phosphoglycolate phosphatase activity;phosphoric ester hydrolase activity
P51413;Q93VI3	P51413;Q93VI3	60S ribosomal protein L17-2;60S ribosomal protein L17-1	1	1	10.9	19.854	18.01						cell junction;cell part;cell-cell junction;chloroplast;cytoplasmic part;cytosol;cytosolic large ribosomal subunit;cytosolic part;cytosolic ribosome;intracellular membrane-bounded organelle;intracellular non-membrane-bounded organelle;intracellular organelle;intracellular organelle part;intracellular part;large ribosomal subunit;macromolecular complex;membrane;membrane-bounded organelle;non-membra…	biosynthetic process;cellular biosynthetic process;cellular macromolecule biosynthetic process;cellular macromolecule metabolic process;cellular metabolic process;cellular process;cellular protein metabolic process;macromolecule biosynthetic process;macromolecule metabolic process;metabolic process;primary metabolic process;protein metabolic process;translation	structural constituent of ribosome;structural molecule activity
P56793;Q84WZ8	P56793	50S ribosomal protein L16, chloroplastic	3	3	25.9	15.294	17.9633	17.9993	17.3962				cell part;chloroplast;cytoplasmic part;intracellular membrane-bounded organelle;intracellular non-membrane-bounded organelle;intracellular organelle;intracellular part;macromolecular complex;membrane-bounded organelle;non-membrane-bounded organelle;organelle;plastid;ribonucleoprotein complex;ribosome	biosynthetic process;cellular biosynthetic process;cellular macromolecule biosynthetic process;cellular macromolecule metabolic process;cellular metabolic process;cellular process;cellular protein metabolic process;macromolecule biosynthetic process;macromolecule metabolic process;metabolic process;primary metabolic process;protein metabolic process;translation	binding;nucleic acid binding;RNA binding;rRNA binding;structural constituent of ribosome;structural molecule activity
P25851	P25851	Fructose-1,6-bisphosphatase 1, chloroplastic	1	1	5	45.161	17.9374						apoplast;cell part;chloroplast;chloroplast part;chloroplast stroma;cytoplasmic part;extracellular region;intracellular membrane-bounded organelle;intracellular organelle;intracellular organelle part;intracellular part;membrane-bounded organelle;organelle;organelle part;plastid;plastid part;plastid stroma;stromule	alcohol metabolic process;biosynthetic process;carbohydrate biosynthetic process;carbohydrate metabolic process;cellular carbohydrate metabolic process;cellular metabolic process;cellular process;dephosphorylation;disaccharide metabolic process;electron transport chain;fructose 1,6-bisphosphate metabolic process;fructose metabolic process;generation of precursor metabolites and energy;glycoside m…	binding;carbohydrate phosphatase activity;catalytic activity;cation binding;fructose 1,6-bisphosphate 1-phosphatase activity;hydrolase activity;hydrolase activity, acting on ester bonds;ion binding;metal ion binding;phosphatase activity;phosphoric ester hydrolase activity;sugar-phosphatase activity
F4K5T1;Q9SXS7	F4K5T1;Q9SXS7	Isoform of Q9SXS7, Cysteine synthase D2;Bifunctional L-3-cyanoalanine synthase/cysteine synthase D2	1	1	7.6	25.103	17.9042						cell part;cytoplasm;intracellular part	amine biosynthetic process;amine metabolic process;biosynthetic process;carboxylic acid biosynthetic process;carboxylic acid metabolic process;cellular amine metabolic process;cellular amino acid biosynthetic process;cellular amino acid metabolic process;cellular biosynthetic process;cellular ketone metabolic process;cellular metabolic process;cellular nitrogen compound biosynthetic process;cellu…	binding;carbon-oxygen lyase activity;carbon-sulfur lyase activity;catalytic activity;cofactor binding;cysteine synthase activity;L-3-cyanoalanine synthase activity;lyase activity;pyridoxal phosphate binding;transferase activity;vitamin B6 binding;vitamin binding
Q9SSS9	Q9SSS9	ATP synthase subunit delta, chloroplastic	4	4	20.5	25.668	17.9042		17.4908				cell part;chloroplast;chloroplast envelope;chloroplast part;chloroplast thylakoid;chloroplast thylakoid membrane;cytoplasmic part;envelope;intracellular membrane-bounded organelle;intracellular organelle;intracellular organelle part;intracellular part;macromolecular complex;membrane;membrane part;membrane-bounded organelle;organelle;organelle envelope;organelle part;organelle subcompartment;photo…	ATP biosynthetic process;ATP metabolic process;ATP synthesis coupled proton transport;biosynthetic process;cation transport;cellular biosynthetic process;cellular metabolic process;cellular nitrogen compound biosynthetic process;cellular nitrogen compound metabolic process;cellular process;defense response;defense response to bacterium;electron transport chain;energy coupled proton transport, dow…	cation transmembrane transporter activity;hydrogen ion transmembrane transporter activity;hydrogen ion transporting ATP synthase activity, rotational mechanism;inorganic cation transmembrane transporter activity;ion transmembrane transporter activity;monovalent inorganic cation transmembrane transporter activity;substrate-specific transmembrane transporter activity;substrate-specific transporter …
Q9M394	Q9M394	Fructokinase-like 1, chloroplastic	5	5	15.7	53.78	17.9024		18.979		18.9143		cell part;chloroplast;chloroplast nucleoid;chloroplast part;cytoplasm;cytoplasmic part;intracellular membrane-bounded organelle;intracellular non-membrane-bounded organelle;intracellular organelle;intracellular organelle part;intracellular part;membrane-bounded organelle;non-membrane-bounded organelle;nucleoid;nucleus;organelle;organelle part;plastid;plastid nucleoid;plastid part	biosynthetic process;cellular biosynthetic process;cellular component organization;cellular component organization at cellular level;cellular component organization or biogenesis;cellular component organization or biogenesis at cellular level;cellular macromolecule biosynthetic process;cellular macromolecule metabolic process;cellular metabolic process;cellular nitrogen compound metabolic process…	catalytic activity;kinase activity;phosphotransferase activity, alcohol group as acceptor;transferase activity;transferase activity, transferring phosphorus-containing groups
Q9LD28;O81826;Q9LHQ5;Q9C681;Q9C944;Q9S9K7;O04848;Q9FJE8;Q94F49	Q9LD28;O81826;Q9LHQ5;Q9C681;Q9C944;Q9S9K7;O04848;Q9FJE8;Q94F49	Histone H2A.6;Probable histone H2A.3;Probable histone H2A.2;Probable histone H2A.1;Probable histone H2A variant 3;Probable histone H2AXb;Probable histone H2AXa;Probable histone H2A.7;Probable histone H2A.5	1	1	6.9	13.658	17.8154						cell junction;cell part;cell wall;cell-cell junction;centromeric heterochromatin;chromatin;chromosomal part;cytoplasmic part;external encapsulating structure;heterochromatin;intracellular membrane-bounded organelle;intracellular non-membrane-bounded organelle;intracellular organelle;intracellular organelle part;intracellular part;macromolecular complex;membrane-bounded organelle;non-membrane-boun…	defense response;defense response to bacterium;DNA mediated transformation;genetic transfer;multi-organism process;response to abiotic stimulus;response to bacterium;response to biotic stimulus;response to other organism;response to stimulus;response to stress;response to temperature stimulus;response to wounding	binding;chromatin binding;DNA binding;nucleic acid binding
P25858	P25858	Glyceraldehyde-3-phosphate dehydrogenase GAPC1, cytosolic	4	1	20.1	36.914	17.8141						apoplast;cell part;chloroplast;cytoplasmic part;cytosol;envelope;extracellular region;intracellular membrane-bounded organelle;intracellular organelle;intracellular organelle part;intracellular part;membrane;membrane-bounded organelle;mitochondrial envelope;mitochondrial part;mitochondrion;nucleus;organelle;organelle envelope;organelle membrane;organelle part;plasma membrane;plastid;vacuolar memb…	alcohol biosynthetic process;alcohol catabolic process;alcohol metabolic process;anatomical structure development;biosynthetic process;carbohydrate biosynthetic process;carbohydrate catabolic process;carbohydrate metabolic process;catabolic process;cellular biosynthetic process;cellular carbohydrate biosynthetic process;cellular carbohydrate catabolic process;cellular carbohydrate metabolic proce…	binding;catalytic activity;cation binding;coenzyme binding;cofactor binding;copper ion binding;DNA binding;glyceraldehyde-3-phosphate dehydrogenase (NAD+) (phosphorylating) activity;glyceraldehyde-3-phosphate dehydrogenase (NADP+) (non-phosphorylating) activity;ion binding;metal ion binding;NAD binding;NADP binding;nucleic acid binding;nucleotide binding;oxidoreductase activity;oxidoreductase act…
Q9LD43	Q9LD43	Acetyl-coenzyme A carboxylase carboxyl transferase subunit alpha, chloroplastic	5	5	11.4	85.305	17.7946		17.5026		17.762		acetyl-CoA carboxylase complex;cell part;chloroplast;chloroplast envelope;chloroplast inner membrane;chloroplast membrane;chloroplast part;chloroplast stroma;cytoplasmic part;envelope;intracellular membrane-bounded organelle;intracellular organelle;intracellular organelle part;intracellular part;macromolecular complex;membrane;membrane-bounded organelle;organelle;organelle envelope;organelle inne…	biosynthetic process;carboxylic acid biosynthetic process;carboxylic acid metabolic process;cellular biosynthetic process;cellular ketone metabolic process;cellular lipid metabolic process;cellular metabolic process;cellular process;fatty acid biosynthetic process;fatty acid metabolic process;lipid biosynthetic process;lipid metabolic process;metabolic process;monocarboxylic acid metabolic proces…	acetyl-CoA carboxylase activity;adenyl nucleotide binding;adenyl ribonucleotide binding;ATP binding;binding;catalytic activity;CoA carboxylase activity;ligase activity;ligase activity, forming carbon-carbon bonds;nucleotide binding;purine nucleotide binding;purine ribonucleoside triphosphate binding;purine ribonucleotide binding;ribonucleotide binding
Q42522;A0A1P8BGJ8;P42799	Q42522;A0A1P8BGJ8;P42799	Glutamate-1-semialdehyde 2,1-aminomutase 2, chloroplastic;Isoform of P42799, Glutamate-1-semialdehyde-2,1-aminomutase;Glutamate-1-semialdehyde 2,1-aminomutase 1, chloroplastic	2	2	11.7	50.141	17.7885						apoplast;cell part;chloroplast;chloroplast envelope;chloroplast part;chloroplast stroma;cytoplasmic part;envelope;extracellular region;intracellular membrane-bounded organelle;intracellular organelle;intracellular organelle part;intracellular part;membrane-bounded organelle;organelle;organelle envelope;organelle part;plastid;plastid envelope;plastid part;plastid stroma	biosynthetic process;cellular aromatic compound metabolic process;cellular biosynthetic process;cellular metabolic process;cellular nitrogen compound biosynthetic process;cellular nitrogen compound metabolic process;cellular process;chlorophyll biosynthetic process;chlorophyll metabolic process;cofactor biosynthetic process;cofactor metabolic process;heterocycle biosynthetic process;heterocycle m…	binding;catalytic activity;cofactor binding;glutamate-1-semialdehyde 2,1-aminomutase activity;intramolecular transferase activity;intramolecular transferase activity, transferring amino groups;isomerase activity;pyridoxal phosphate binding;transaminase activity;transferase activity;transferase activity, transferring nitrogenous groups;vitamin B6 binding;vitamin binding
Q42472;Q56W28	Q42472;Q56W28	Glutamate decarboxylase 2;Isoform of Q42472, Glutamate decarboxylase	2	2	12.1	56.14	17.777							amine metabolic process;carboxylic acid metabolic process;cellular amine metabolic process;cellular amino acid metabolic process;cellular ketone metabolic process;cellular metabolic process;cellular nitrogen compound metabolic process;cellular process;glutamate metabolic process;glutamine family amino acid metabolic process;metabolic process;nitrogen compound metabolic process;organic acid metabo…	binding;carbon-carbon lyase activity;carboxy-lyase activity;catalytic activity;cofactor binding;glutamate decarboxylase activity;lyase activity;pyridoxal phosphate binding;vitamin B6 binding;vitamin binding
A8MRE8;Q9SKP6	A8MRE8;Q9SKP6	Isoform of Q9SKP6, Triosephosphate isomerase;Triosephosphate isomerase, chloroplastic	2	2	14.4	32.306	17.7668						apoplast;cell part;chloroplast;chloroplast envelope;chloroplast part;chloroplast stroma;cytoplasmic part;cytosol;envelope;extracellular region;intracellular membrane-bounded organelle;intracellular organelle;intracellular organelle part;intracellular part;membrane-bounded organelle;mitochondrion;organelle;organelle envelope;organelle part;plastid;plastid envelope;plastid part;plastid stroma;thyla…	acylglycerol metabolic process;alcohol catabolic process;alcohol metabolic process;aldehyde biosynthetic process;alditol catabolic process;alditol metabolic process;anatomical structure development;biosynthetic process;carbohydrate biosynthetic process;carbohydrate catabolic process;carbohydrate metabolic process;catabolic process;cellular aldehyde metabolic process;cellular biosynthetic process;…	catalytic activity;intramolecular oxidoreductase activity;intramolecular oxidoreductase activity, interconverting aldoses and ketoses;isomerase activity;triose-phosphate isomerase activity
Q9ASV6	Q9ASV6	30S ribosomal protein S20, chloroplastic	3	3	11.4	21.826	17.7575		16.9434				cell part;chloroplast;chloroplast envelope;chloroplast part;chloroplast stroma;cytoplasmic part;envelope;intracellular membrane-bounded organelle;intracellular non-membrane-bounded organelle;intracellular organelle;intracellular organelle part;intracellular part;macromolecular complex;membrane;membrane-bounded organelle;non-membrane-bounded organelle;organelle;organelle envelope;organelle part;pl…	biosynthetic process;cellular biosynthetic process;cellular macromolecule biosynthetic process;cellular macromolecule metabolic process;cellular metabolic process;cellular process;cellular protein metabolic process;macromolecule biosynthetic process;macromolecule metabolic process;metabolic process;primary metabolic process;protein metabolic process;translation	binding;nucleic acid binding;RNA binding;rRNA binding;structural constituent of ribosome;structural molecule activity
Q9FZ47	Q9FZ47	ACT domain-containing protein ACR11	1	1	7.6	31.294	17.733						cell part;chloroplast;chloroplast envelope;chloroplast part;chloroplast stroma;chloroplast thylakoid membrane;cytoplasmic part;envelope;intracellular membrane-bounded organelle;intracellular organelle;intracellular organelle part;intracellular part;membrane;membrane-bounded organelle;organelle;organelle envelope;organelle part;photosynthetic membrane;plastid;plastid envelope;plastid part;plastid …	metabolic process;response to abiotic stimulus;response to carbohydrate stimulus;response to chemical stimulus;response to cold;response to cytokinin stimulus;response to disaccharide stimulus;response to endogenous stimulus;response to hormone stimulus;response to light stimulus;response to organic substance;response to radiation;response to stimulus;response to stress;response to sucrose stimul…	amine binding;amino acid binding;binding;carboxylic acid binding
P56762	P56762	DNA-directed RNA polymerase subunit alpha	5	5	25.5	38.137	17.722		18.1776		18.3616		cell part;chloroplast;cytoplasmic part;intracellular membrane-bounded organelle;intracellular organelle;intracellular part;membrane-bounded organelle;organelle;plastid	biosynthetic process;cellular biosynthetic process;cellular macromolecule biosynthetic process;cellular macromolecule metabolic process;cellular metabolic process;cellular nitrogen compound metabolic process;cellular process;macromolecule biosynthetic process;macromolecule metabolic process;metabolic process;nitrogen compound metabolic process;nucleic acid metabolic process;nucleobase-containing …	binding;catalytic activity;DNA binding;DNA-directed RNA polymerase activity;nucleic acid binding;nucleotidyltransferase activity;RNA polymerase activity;transferase activity;transferase activity, transferring phosphorus-containing groups
Q93Y08	Q93Y08	Protein ACTIVITY OF BC1 COMPLEX KINASE 8, chloroplastic	5	5	7.1	86.022	17.6901		17.3903		19.7301	17.7375	cell part;chloroplast;chloroplast envelope;chloroplast part;cytoplasmic part;envelope;intracellular membrane-bounded organelle;intracellular organelle;intracellular organelle part;intracellular part;membrane-bounded organelle;organelle;organelle envelope;organelle part;plastid;plastid envelope;plastid part	establishment of localization;transport	catalytic activity;transferase activity;transferase activity, transferring phosphorus-containing groups;transporter activity
O65396	O65396	Aminomethyltransferase, mitochondrial	2	2	8.3	44.444	17.6649						apoplast;cell part;chloroplast;chloroplast envelope;chloroplast part;chloroplast stroma;chloroplast thylakoid;cytoplasmic part;cytosolic part;cytosolic ribosome;envelope;extracellular region;intracellular membrane-bounded organelle;intracellular non-membrane-bounded organelle;intracellular organelle;intracellular organelle part;intracellular part;macromolecular complex;membrane;membrane-bounded o…	amine catabolic process;amine metabolic process;carboxylic acid catabolic process;carboxylic acid metabolic process;catabolic process;cellular amine metabolic process;cellular amino acid catabolic process;cellular amino acid metabolic process;cellular catabolic process;cellular ketone metabolic process;cellular metabolic process;cellular nitrogen compound metabolic process;cellular process;glycin…	aminomethyltransferase activity;catalytic activity;methyltransferase activity;transaminase activity;transferase activity;transferase activity, transferring nitrogenous groups;transferase activity, transferring one-carbon groups
A0A1P8B373;Q84JF5	A0A1P8B373;Q84JF5	Isoform of Q84JF5, Plastid transcriptionally active 14;Protein PLASTID TRANSCRIPTIONALLY ACTIVE 14	6	6	21.2	42.411	17.6394		19.2295		18.3848		cell part;chloroplast;chromosome;cytoplasmic chromosome;cytoplasmic part;intracellular membrane-bounded organelle;intracellular non-membrane-bounded organelle;intracellular organelle;intracellular organelle part;intracellular part;membrane-bounded organelle;non-membrane-bounded organelle;nucleoid;organelle;organelle part;plastid;plastid chromosome;plastid part
Q9S726	Q9S726	Probable ribose-5-phosphate isomerase 3, chloroplastic	3	3	24.3	29.305	17.6367						cell part;chloroplast;chloroplast envelope;chloroplast part;chloroplast stroma;chloroplast thylakoid membrane;cytoplasmic part;envelope;intracellular membrane-bounded organelle;intracellular organelle;intracellular organelle part;intracellular part;membrane;membrane-bounded organelle;organelle;organelle envelope;organelle part;photosynthetic membrane;plastid;plastid envelope;plastid part;plastid …	alcohol metabolic process;biosynthetic process;carbohydrate biosynthetic process;carbohydrate metabolic process;cellular carbohydrate metabolic process;cellular metabolic process;cellular process;defense response;defense response to bacterium;metabolic process;monosaccharide metabolic process;multi-organism process;pentose metabolic process;pentose-phosphate shunt, non-oxidative branch;photosynth…	catalytic activity;intramolecular oxidoreductase activity;intramolecular oxidoreductase activity, interconverting aldoses and ketoses;isomerase activity;ribose-5-phosphate isomerase activity
A0A1P8B8J7;Q9M158	A0A1P8B8J7;Q9M158	Isoform of Q9M158, Thylakoid rhodanese-like protein;Rhodanese-like domain-containing protein 4, chloroplastic	3	3	6.9	54.468	17.6327	17.859	17.1723	18.1626	17.2403	18.1193	cell part;chloroplast;chloroplast envelope;chloroplast part;chloroplast thylakoid;chloroplast thylakoid membrane;cytoplasmic part;envelope;extracellular region;integral to membrane;intracellular membrane-bounded organelle;intracellular organelle;intracellular organelle part;intracellular part;intrinsic to membrane;membrane;membrane part;membrane-bounded organelle;organelle;organelle envelope;orga…	amine metabolic process;aminoglycan catabolic process;aminoglycan metabolic process;carbohydrate catabolic process;carbohydrate metabolic process;catabolic process;cellular metabolic process;cellular process;chitin catabolic process;chitin metabolic process;defense response;defense response to bacterium;electron transport chain;generation of precursor metabolites and energy;macromolecule cataboli…	binding;carbohydrate binding;catalytic activity;chitin binding;chitinase activity;hydrolase activity;hydrolase activity, acting on glycosyl bonds;hydrolase activity, hydrolyzing O-glycosyl compounds;pattern binding;polysaccharide binding
Q9M5K3	Q9M5K3	Dihydrolipoyl dehydrogenase 1, mitochondrial	1	1	4.9	53.987	17.6017						apoplast;cell part;cytoplasmic part;extracellular region;intracellular membrane-bounded organelle;intracellular organelle;intracellular organelle lumen;intracellular organelle part;intracellular part;macromolecular complex;membrane part;membrane-bounded organelle;membrane-enclosed lumen;mitochondrial matrix;mitochondrial membrane part;mitochondrial part;mitochondrial respiratory chain complex I;m…	biological regulation;cell redox homeostasis;cellular homeostasis;cellular process;homeostatic process;regulation of biological process;regulation of biological quality;regulation of cellular process;response to cadmium ion;response to chemical stimulus;response to inorganic substance;response to metal ion;response to stimulus	adenyl nucleotide binding;adenyl ribonucleotide binding;ATP binding;binding;catalytic activity;cation binding;cobalt ion binding;coenzyme binding;cofactor binding;copper ion binding;dihydrolipoyl dehydrogenase activity;flavin adenine dinucleotide binding;ion binding;metal ion binding;nucleotide binding;oxidoreductase activity;oxidoreductase activity, acting on a sulfur group of donors;oxidoreduct…
A8MS75;Q01667;F4JE46;F4JE43	A8MS75;Q01667;F4JE46;F4JE43	Isoform of Q01667, Chlorophyll a-b binding protein, chloroplastic;Chlorophyll a-b binding protein 6, chloroplastic;Isoform of Q01667, Chlorophyll a-b binding protein, chloroplastic;Isoform of Q01667, Chlorophyll a-b binding protein, chloroplastic	2	2	16.4	23.262	17.5739						cell part;chloroplast;chloroplast envelope;chloroplast part;chloroplast thylakoid;chloroplast thylakoid membrane;cytoplasmic part;envelope;integral to membrane;intracellular membrane-bounded organelle;intracellular organelle;intracellular organelle part;intracellular part;intrinsic to membrane;macromolecular complex;membrane;membrane part;membrane-bounded organelle;organelle;organelle envelope;or…	cellular macromolecule metabolic process;cellular metabolic process;cellular process;cellular protein metabolic process;generation of precursor metabolites and energy;macromolecule metabolic process;macromolecule modification;metabolic process;photosynthesis, light harvesting;photosynthesis, light harvesting in photosystem I;primary metabolic process;protein metabolic process;protein modification…	binding;cation binding;chlorophyll binding;ion binding;metal ion binding;tetrapyrrole binding
Q9STW6	Q9STW6	Heat shock 70 kDa protein 6, chloroplastic	4	1	8.9	76.507	17.5663						cell part;chloroplast;chloroplast envelope;chloroplast part;chloroplast stroma;cytoplasmic part;envelope;intracellular membrane-bounded organelle;intracellular organelle;intracellular organelle part;intracellular part;membrane-bounded organelle;mitochondrion;nucleus;organelle;organelle envelope;organelle part;plastid;plastid envelope;plastid part;plastid stroma;thylakoid	cellular macromolecule metabolic process;cellular metabolic process;cellular process;cellular protein metabolic process;establishment of localization;establishment of localization in cell;establishment of protein localization;establishment of protein localization to chloroplast;establishment of protein localization to organelle;intracellular protein transport;intracellular transport;macromolecule…	adenyl nucleotide binding;adenyl ribonucleotide binding;ATP binding;binding;nucleotide binding;purine nucleotide binding;purine ribonucleoside triphosphate binding;purine ribonucleotide binding;ribonucleotide binding
Q9LV93	Q9LV93	ABC transporter F family member 5	4	4	7.5	78	17.492							multi-organism process;response to biotic stimulus;response to nematode;response to other organism;response to stimulus	adenyl nucleotide binding;adenyl ribonucleotide binding;ATP binding;ATPase activity;binding;catalytic activity;hydrolase activity;hydrolase activity, acting on acid anhydrides;hydrolase activity, acting on acid anhydrides, in phosphorus-containing anhydrides;nucleoside-triphosphatase activity;nucleotide binding;purine nucleotide binding;purine ribonucleoside triphosphate binding;purine ribonucleo…
Q9C5C2;Q9C5C2-2	Q9C5C2;Q9C5C2-2	Myrosinase 2;Isoform of Q9C5C2, Isoform 2 of Myrosinase 2	5	4	11.5	62.731	17.4054		17.8972	16.2508	18.5926		apoplast;cell junction;cell part;cell-cell junction;chloroplast;cytoplasmic part;cytosolic part;cytosolic ribosome;extracellular region;intracellular membrane-bounded organelle;intracellular non-membrane-bounded organelle;intracellular organelle;intracellular part;macromolecular complex;membrane-bounded organelle;microbody;non-membrane-bounded organelle;organelle;peroxisome;plasmodesma;plastid;ri…	abscisic acid mediated signaling pathway;biological regulation;carbohydrate catabolic process;carbohydrate metabolic process;catabolic process;cellular carbohydrate catabolic process;cellular carbohydrate metabolic process;cellular catabolic process;cellular metabolic process;cellular process;cellular response to abscisic acid stimulus;cellular response to chemical stimulus;cellular response to e…	catalytic activity;hydrolase activity;hydrolase activity, acting on glycosyl bonds;hydrolase activity, hydrolyzing O-glycosyl compounds;thioglucosidase activity
P50546	P50546	DNA-directed RNA polymerase subunit beta	12	12	13	121.06	17.3944	18.2059	18.1004	21.4958	17.9542	21.3638	cell part;chloroplast;cytoplasmic part;intracellular membrane-bounded organelle;intracellular organelle;intracellular part;membrane-bounded organelle;organelle;plastid	biosynthetic process;cellular biosynthetic process;cellular macromolecule biosynthetic process;cellular macromolecule metabolic process;cellular metabolic process;cellular nitrogen compound metabolic process;cellular process;macromolecule biosynthetic process;macromolecule metabolic process;metabolic process;nitrogen compound metabolic process;nucleic acid metabolic process;nucleobase-containing …	binding;catalytic activity;DNA binding;DNA-directed RNA polymerase activity;nucleic acid binding;nucleoside binding;nucleotidyltransferase activity;ribonucleoside binding;RNA polymerase activity;transferase activity;transferase activity, transferring phosphorus-containing groups
Q9SLF7;F4IGR3	Q9SLF7;F4IGR3	60S acidic ribosomal protein P2-2;Isoform of Q9SLF7, 60S acidic ribosomal protein family	2	2	46.1	11.444	17.3746						cell part;chloroplast;cytoplasmic part;cytosol;cytosolic part;cytosolic ribosome;intracellular membrane-bounded organelle;intracellular non-membrane-bounded organelle;intracellular organelle;intracellular organelle part;intracellular part;macromolecular complex;membrane;membrane-bounded organelle;non-membrane-bounded organelle;nuclear part;nucleolus;nucleus;organelle;organelle part;plasma membran…	biosynthetic process;cellular biosynthetic process;cellular macromolecule biosynthetic process;cellular macromolecule metabolic process;cellular metabolic process;cellular process;macromolecule biosynthetic process;macromolecule metabolic process;metabolic process;response to abiotic stimulus;response to cold;response to stimulus;response to stress;response to temperature stimulus;translational e…	structural constituent of ribosome;structural molecule activity
Q9SHR7;Q9S7J7;Q9XF87;A0A1I9LMB4;A0A1P8AZ91;Q9XF87-2	Q9SHR7;Q9S7J7;Q9XF87;A0A1I9LMB4;A0A1P8AZ91;Q9XF87-2	Chlorophyll a-b binding protein 2.1, chloroplastic;Chlorophyll a-b binding protein 2.2, chloroplastic;Chlorophyll a-b binding protein 2.4, chloroplastic;Isoform of Q9XF87, Chlorophyll a-b binding protein, chloroplastic;Isoform of Q9SHR7, Chlorophyll a-b bi	4	2	33.2	28.649	17.3688		19.4551				cell part;chloroplast;chloroplast envelope;chloroplast part;chloroplast thylakoid;chloroplast thylakoid membrane;cytoplasmic part;envelope;integral to membrane;intracellular membrane-bounded organelle;intracellular organelle;intracellular organelle part;intracellular part;intrinsic to membrane;macromolecular complex;membrane;membrane part;membrane-bounded organelle;organelle;organelle envelope;or…	cellular macromolecule metabolic process;cellular metabolic process;cellular process;cellular protein metabolic process;generation of precursor metabolites and energy;macromolecule metabolic process;macromolecule modification;metabolic process;photosynthesis, light harvesting;primary metabolic process;protein metabolic process;protein modification process;protein-chromophore linkage;response to a…	binding;cation binding;chlorophyll binding;ion binding;metal ion binding;tetrapyrrole binding
P93819;Q9FJU0;P57106	P93819	Malate dehydrogenase 1, cytoplasmic	3	3	17.5	35.571	17.3549	18.9604					apoplast;cell junction;cell part;cell-cell junction;chloroplast;chloroplast part;chloroplast stroma;cytoplasmic part;extracellular region;intracellular membrane-bounded organelle;intracellular organelle;intracellular organelle part;intracellular part;membrane;membrane-bounded organelle;nucleus;organelle;organelle membrane;organelle part;plasma membrane;plasmodesma;plastid;plastid part;plastid str…	acetyl-CoA catabolic process;acetyl-CoA metabolic process;carbohydrate metabolic process;carboxylic acid metabolic process;catabolic process;cellular catabolic process;cellular ketone metabolic process;cellular metabolic process;cellular process;coenzyme catabolic process;coenzyme metabolic process;cofactor catabolic process;cofactor metabolic process;dicarboxylic acid metabolic process;malate me…	catalytic activity;L-malate dehydrogenase activity;malate dehydrogenase activity;oxidoreductase activity;oxidoreductase activity, acting on CH-OH group of donors;oxidoreductase activity, acting on the CH-OH group of donors, NAD or NADP as acceptor
Q8H0U5	Q8H0U5	Protein TIC 62, chloroplastic	5	5	17.8	68.341	17.3473		16.8891				cell part;chloroplast;chloroplast envelope;chloroplast inner membrane;chloroplast membrane;chloroplast part;chloroplast stroma;chloroplast thylakoid;chloroplast thylakoid membrane;cytoplasmic part;envelope;intracellular membrane-bounded organelle;intracellular organelle;intracellular organelle part;intracellular part;membrane;membrane-bounded organelle;organelle;organelle envelope;organelle inner…	establishment of localization;establishment of protein localization;protein transport;transport
Q8LFU8;P32961	Q8LFU8;P32961	Isoform of P32961, Nitrilase 1;Nitrilase 1	2	2	30.8	24.945	17.319						apoplast;cell junction;cell part;cell-cell junction;chloroplast;cytoplasmic part;cytosol;extracellular region;intracellular membrane-bounded organelle;intracellular organelle;intracellular part;membrane;membrane-bounded organelle;organelle;plasma membrane;plasmodesma;plastid	aromatic compound biosynthetic process;auxin biosynthetic process;auxin metabolic process;biological regulation;biosynthetic process;carboxylic acid biosynthetic process;carboxylic acid metabolic process;cellular aromatic compound metabolic process;cellular biosynthetic process;cellular hormone metabolic process;cellular ketone metabolic process;cellular metabolic process;cellular nitrogen compou…	carbon-oxygen lyase activity;catalytic activity;hydrolase activity;hydrolase activity, acting on carbon-nitrogen (but not peptide) bonds;hydrolase activity, acting on carbon-nitrogen (but not peptide) bonds, in nitriles;hydro-lyase activity;indole-3-acetonitrile nitrilase activity;indole-3-acetonitrile nitrile hydratase activity;lyase activity;nitrilase activity;nitrile hydratase activity
Q2V3V9;F4JFV6;Q9LRS0;Q9LRR9;A8MS37;B3H4B8;Q9LRR9-2;O49506	Q2V3V9;F4JFV6;Q9LRS0;Q9LRR9;A8MS37;B3H4B8;Q9LRR9-2	Isoform of Q9LRR9, Aldolase-type TIM barrel family protein;Isoform of Q9LRS0, Aldolase-type TIM barrel family protein;(S)-2-hydroxy-acid oxidase GLO2;(S)-2-hydroxy-acid oxidase GLO1;Isoform of Q9LRR9, Aldolase-type TIM barrel family protein;Isoform of Q9LR	3	3	10.9	40.3	17.298						apoplast;cell junction;cell part;cell-cell junction;chloroplast;chloroplast part;chloroplast stroma;cytoplasmic part;cytosolic part;cytosolic ribosome;extracellular region;intracellular membrane-bounded organelle;intracellular non-membrane-bounded organelle;intracellular organelle;intracellular organelle part;intracellular part;macromolecular complex;membrane;membrane-bounded organelle;microbody;…	biosynthetic process;cellular biosynthetic process;cellular metabolic compound salvage;cellular metabolic process;cellular process;defense response;defense response to bacterium;hydrogen peroxide biosynthetic process;hydrogen peroxide metabolic process;metabolic process;multi-organism process;oxidative photosynthetic carbon pathway;reactive oxygen species metabolic process;response to bacterium;r…	(S)-2-hydroxy-acid oxidase activity;binding;catalytic activity;coenzyme binding;cofactor binding;FMN binding;glycolate oxidase activity;nucleotide binding;oxidoreductase activity;oxidoreductase activity, acting on CH-OH group of donors;oxidoreductase activity, acting on the CH-OH group of donors, oxygen as acceptor
F4JLP5;A8MS68-2;A8MS68	F4JLP5	Dihydrolipoyl dehydrogenase 2, chloroplastic	6	6	15.2	60.144	17.298		17.8344	17.7316			cell part;chloroplast;chloroplast envelope;chloroplast part;chloroplast stroma;cytoplasmic part;envelope;intracellular membrane-bounded organelle;intracellular organelle;intracellular organelle part;intracellular part;membrane-bounded organelle;organelle;organelle envelope;organelle part;plastid;plastid envelope;plastid part;plastid stroma	biological regulation;cell redox homeostasis;cellular homeostasis;cellular process;homeostatic process;regulation of biological process;regulation of biological quality;regulation of cellular process;response to arsenic-containing substance;response to chemical stimulus;response to inorganic substance;response to stimulus	binding;catalytic activity;coenzyme binding;cofactor binding;dihydrolipoyl dehydrogenase activity;flavin adenine dinucleotide binding;oxidoreductase activity;oxidoreductase activity, acting on a sulfur group of donors;oxidoreductase activity, acting on a sulfur group of donors, NAD or NADP as acceptor;oxidoreductase activity, acting on NADH or NADPH
Q96242	Q96242	Allene oxide synthase, chloroplastic	5	5	15.1	58.196	17.2971		18.0571	17.7424			cell part;chloroplast;chloroplast envelope;chloroplast part;chloroplast thylakoid;chloroplast thylakoid membrane;cytoplasmic part;envelope;intracellular membrane-bounded organelle;intracellular organelle;intracellular organelle part;intracellular part;membrane;membrane-bounded organelle;mitochondrion;organelle;organelle envelope;organelle part;organelle subcompartment;photosynthetic membrane;plas…	arachidonic acid metabolic process;biosynthetic process;carboxylic acid biosynthetic process;carboxylic acid metabolic process;cellular biosynthetic process;cellular ketone metabolic process;cellular lipid metabolic process;cellular metabolic process;cellular process;defense response;epoxygenase P450 pathway;fatty acid biosynthetic process;fatty acid metabolic process;icosanoid metabolic process;…	allene oxide synthase activity;binding;carbon-oxygen lyase activity;catalytic activity;cation binding;heme binding;hydro-lyase activity;hydroperoxide dehydratase activity;ion binding;iron ion binding;lyase activity;metal ion binding;oxidoreductase activity;oxidoreductase activity, acting on paired donors, with incorporation or reduction of molecular oxygen;oxygen binding;tetrapyrrole binding;tran…
P09468	P09468	ATP synthase epsilon chain, chloroplastic	4	4	43.2	14.499	17.2391		17.2336				cell part;chloroplast part;chloroplast thylakoid membrane;cytoplasmic part;intracellular organelle part;intracellular part;macromolecular complex;membrane;membrane part;organelle part;photosynthetic membrane;plastid part;plastid thylakoid membrane;protein complex;proton-transporting ATP synthase complex, catalytic core F(1);proton-transporting two-sector ATPase complex, catalytic domain;thylakoid…	ATP biosynthetic process;ATP metabolic process;ATP synthesis coupled proton transport;biosynthetic process;cation transport;cellular biosynthetic process;cellular metabolic process;cellular nitrogen compound biosynthetic process;cellular nitrogen compound metabolic process;cellular process;energy coupled proton transport, down electrochemical gradient;establishment of localization;heterocycle bio…	active transmembrane transporter activity;adenyl nucleotide binding;adenyl ribonucleotide binding;ATP binding;ATPase activity;ATPase activity, coupled;ATPase activity, coupled to movement of substances;ATPase activity, coupled to transmembrane movement of ions;ATPase activity, coupled to transmembrane movement of substances;binding;catalytic activity;cation transmembrane transporter activity;cati…
Q41963	Q41963	Aquaporin TIP1-2	1	1	9.9	25.848	17.2362						cell part;central vacuole;chloroplast;columella;cytoplasmic part;endoplasmic reticulum;extracellular matrix part;extracellular region part;Golgi apparatus;integral to membrane;integral to plasma membrane;intracellular membrane-bounded organelle;intracellular organelle;intracellular organelle part;intracellular part;intrinsic to membrane;intrinsic to plasma membrane;membrane;membrane part;membrane…	biological regulation;carbohydrate transport;cell volume homeostasis;cellular chemical homeostasis;cellular homeostasis;cellular process;cellular water homeostasis;chemical homeostasis;defense response;defense response to bacterium;establishment of localization;glycerol transport;homeostatic process;hydrogen peroxide transmembrane transport;ion transmembrane transport;ion transport;multi-organism…	alcohol transmembrane transporter activity;channel activity;glycerol channel activity;glycerol transmembrane transporter activity;passive transmembrane transporter activity;polyol transmembrane transporter activity;substrate-specific channel activity;substrate-specific transmembrane transporter activity;substrate-specific transporter activity;transmembrane transporter activity;transporter activit…
F4JN17;F4JN13;Q9SAR5	F4JN17;F4JN13;Q9SAR5	Isoform of Q9SAR5, Ankyrin repeat-containing protein 2;Isoform of Q9SAR5, Ankyrin repeat-containing protein 2;Ankyrin repeat domain-containing protein 2A	1	1	6.9	33.074	17.2111
P49200;Q9STY6	P49200;Q9STY6	40S ribosomal protein S20-1;40S ribosomal protein S20-2	2	2	18.5	13.878	17.2108		16.2974		17.8077		cell junction;cell part;cell wall;cell-cell junction;cytoplasmic part;cytosol;cytosolic part;cytosolic ribosome;cytosolic small ribosomal subunit;external encapsulating structure;intracellular non-membrane-bounded organelle;intracellular organelle;intracellular organelle part;intracellular part;macromolecular complex;membrane;non-membrane-bounded organelle;nuclear part;nucleolus;organelle;organel…	biosynthetic process;cellular biosynthetic process;cellular macromolecule biosynthetic process;cellular macromolecule metabolic process;cellular metabolic process;cellular process;cellular protein metabolic process;macromolecule biosynthetic process;macromolecule metabolic process;metabolic process;primary metabolic process;protein metabolic process;translation	binding;nucleic acid binding;RNA binding;structural constituent of ribosome;structural molecule activity
P56792	P56792	50S ribosomal protein L14, chloroplastic	4	4	42.6	13.582	17.1749	18.1287	17.6143	17.3055	16.4836	18.585	cell part;chloroplast;cytoplasmic part;intracellular membrane-bounded organelle;intracellular organelle;intracellular organelle part;intracellular part;large ribosomal subunit;macromolecular complex;membrane-bounded organelle;organelle;organelle part;plastid;ribonucleoprotein complex	biosynthetic process;cellular biosynthetic process;cellular macromolecule biosynthetic process;cellular macromolecule metabolic process;cellular metabolic process;cellular process;cellular protein metabolic process;macromolecule biosynthetic process;macromolecule metabolic process;metabolic process;primary metabolic process;protein metabolic process;translation	binding;nucleic acid binding;RNA binding;rRNA binding;structural constituent of ribosome;structural molecule activity
P51407	P51407	60S acidic ribosomal protein P2-1	1	1	17.4	11.452	17.1718						cell part;cytoplasmic part;intracellular non-membrane-bounded organelle;intracellular organelle;intracellular part;macromolecular complex;non-membrane-bounded organelle;organelle;ribonucleoprotein complex;ribosome	biosynthetic process;cellular biosynthetic process;cellular macromolecule biosynthetic process;cellular macromolecule metabolic process;cellular metabolic process;cellular process;macromolecule biosynthetic process;macromolecule metabolic process;metabolic process;translational elongation	structural constituent of ribosome;structural molecule activity
O23654	O23654	V-type proton ATPase catalytic subunit A	2	2	5.6	68.812	17.1161						apoplast;cell junction;cell part;cell wall;cell-cell junction;chloroplast;chloroplast envelope;chloroplast part;cytoplasmic part;envelope;external encapsulating structure;extracellular region;Golgi apparatus;intracellular membrane-bounded organelle;intracellular organelle;intracellular organelle part;intracellular part;macromolecular complex;membrane;membrane part;membrane-bounded organelle;organ…	ATP hydrolysis coupled proton transport;ATP metabolic process;cation transport;cellular component organization;cellular component organization at cellular level;cellular component organization or biogenesis;cellular component organization or biogenesis at cellular level;cellular metabolic process;cellular nitrogen compound metabolic process;cellular process;developmental process;energy coupled pr…	active transmembrane transporter activity;adenyl nucleotide binding;adenyl ribonucleotide binding;ATP binding;ATPase activity;ATPase activity, coupled;ATPase activity, coupled to movement of substances;ATPase activity, coupled to transmembrane movement of ions;ATPase activity, coupled to transmembrane movement of substances;binding;catalytic activity;cation transmembrane transporter activity;cati…
Q9LYG3	Q9LYG3	NADP-dependent malic enzyme 2	2	2	9	64.412	17.1061						apoplast;cell junction;cell part;cell wall;cell-cell junction;chloroplast;cytoplasmic part;cytosol;external encapsulating structure;extracellular region;intracellular membrane-bounded organelle;intracellular organelle;intracellular organelle part;intracellular part;membrane;membrane-bounded organelle;organelle;organelle membrane;organelle part;plasma membrane;plasmodesma;plastid;vacuolar membrane…	alcohol metabolic process;carbohydrate metabolic process;carboxylic acid metabolic process;cellular carbohydrate metabolic process;cellular component assembly;cellular component organization;cellular component organization or biogenesis;cellular ketone metabolic process;cellular metabolic process;cellular process;dicarboxylic acid metabolic process;macromolecular complex assembly;macromolecular c…	binding;carbon-carbon lyase activity;carboxy-lyase activity;catalytic activity;cation binding;coenzyme binding;cofactor binding;ion binding;lyase activity;malate dehydrogenase (decarboxylating) activity;malate dehydrogenase (oxaloacetate-decarboxylating) (NADP+) activity;malate dehydrogenase activity;malic enzyme activity;metal ion binding;NAD binding;nucleotide binding;oxaloacetate decarboxylase…
Q9XJ27	Q9XJ27	30S ribosomal protein S9, chloroplastic	1	1	8.2	22.577	17.0897						cell part;chloroplast;chloroplast envelope;chloroplast part;chloroplast stroma;cytoplasmic part;envelope;intracellular membrane-bounded organelle;intracellular organelle;intracellular organelle part;intracellular part;macromolecular complex;membrane;membrane-bounded organelle;organellar small ribosomal subunit;organelle;organelle envelope;organelle part;plastid;plastid envelope;plastid part;plast…	biosynthetic process;cellular biosynthetic process;cellular macromolecule biosynthetic process;cellular macromolecule metabolic process;cellular metabolic process;cellular process;cellular protein metabolic process;macromolecule biosynthetic process;macromolecule metabolic process;metabolic process;primary metabolic process;protein metabolic process;translation	binding;nucleic acid binding;RNA binding;rRNA binding;structural constituent of ribosome;structural molecule activity
A8MQR4;Q42112;O04204;P57691	A8MQR4;Q42112;O04204;P57691	Isoform of Q42112, 60S acidic ribosomal protein P0;60S acidic ribosomal protein P0-2;60S acidic ribosomal protein P0-1;60S acidic ribosomal protein P0-3	3	3	24	30.618	17.0855						apoplast;cell junction;cell part;cell-cell junction;chloroplast;cytoplasmic part;cytosol;cytosolic part;cytosolic ribosome;extracellular region;intracellular membrane-bounded organelle;intracellular non-membrane-bounded organelle;intracellular organelle;intracellular organelle part;intracellular part;macromolecular complex;membrane;membrane-bounded organelle;non-membrane-bounded organelle;nuclear…	cellular component biogenesis;cellular component biogenesis at cellular level;cellular component organization or biogenesis;cellular component organization or biogenesis at cellular level;cellular process;response to abiotic stimulus;response to cadmium ion;response to chemical stimulus;response to cold;response to cytokinin stimulus;response to endogenous stimulus;response to hormone stimulus;re…	binding;cation binding;copper ion binding;ion binding;metal ion binding;transition metal ion binding
Q56YA5	Q56YA5	Serine--glyoxylate aminotransferase	2	2	10.5	44.207	17.0448						apoplast;cell part;chloroplast;chloroplast part;chloroplast stroma;cytoplasmic part;extracellular region;intracellular membrane-bounded organelle;intracellular organelle;intracellular organelle part;intracellular part;membrane;membrane-bounded organelle;microbody;organelle;organelle part;peroxisome;plasma membrane;plastid;plastid part;plastid stroma	biosynthetic process;cellular biosynthetic process;cellular metabolic compound salvage;cellular metabolic process;cellular process;metabolic process;photorespiration	alanine-glyoxylate transaminase activity;binding;catalytic activity;cofactor binding;pyridoxal phosphate binding;serine-glyoxylate transaminase activity;serine-pyruvate transaminase activity;transaminase activity;transferase activity;transferase activity, transferring nitrogenous groups;vitamin B6 binding;vitamin binding
P56808	P56808	30S ribosomal protein S19, chloroplastic	2	2	20.7	10.608	17.0443	19.2272					cell part;chloroplast;cytoplasmic part;intracellular membrane-bounded organelle;intracellular organelle;intracellular organelle part;intracellular part;macromolecular complex;membrane-bounded organelle;organelle;organelle part;plastid;ribonucleoprotein complex;small ribosomal subunit	biosynthetic process;cellular biosynthetic process;cellular macromolecule biosynthetic process;cellular macromolecule metabolic process;cellular metabolic process;cellular process;cellular protein metabolic process;macromolecule biosynthetic process;macromolecule metabolic process;metabolic process;primary metabolic process;protein metabolic process;translation	binding;nucleic acid binding;RNA binding;rRNA binding;structural constituent of ribosome;structural molecule activity
O65719	O65719	Heat shock 70 kDa protein 3	9	2	24.8	71.147	17.0416						apoplast;cell junction;cell part;cell wall;cell-cell junction;chloroplast;cytoplasmic part;cytosol;cytosolic part;cytosolic ribosome;external encapsulating structure;extracellular region;Golgi apparatus;intracellular membrane-bounded organelle;intracellular non-membrane-bounded organelle;intracellular organelle;intracellular organelle part;intracellular part;macromolecular complex;membrane;membra…	multi-organism process;response to abiotic stimulus;response to biotic stimulus;response to cadmium ion;response to chemical stimulus;response to heat;response to inorganic substance;response to karrikin;response to metal ion;response to other organism;response to stimulus;response to stress;response to temperature stimulus;response to virus	adenyl nucleotide binding;adenyl ribonucleotide binding;ATP binding;binding;enzyme binding;nucleotide binding;protease binding;protein binding;purine nucleotide binding;purine ribonucleoside triphosphate binding;purine ribonucleotide binding;ribonucleotide binding
Q9C9I7	Q9C9I7	Rieske (2Fe-2S) domain-containing protein	4	4	20.2	31.727	17.0166						cell part;chloroplast;chloroplast envelope;chloroplast part;chloroplast thylakoid;chloroplast thylakoid membrane;cytoplasmic part;envelope;intracellular membrane-bounded organelle;intracellular organelle;intracellular organelle part;intracellular part;membrane;membrane-bounded organelle;organelle;organelle envelope;organelle part;organelle subcompartment;photosynthetic membrane;plastid;plastid en…		2 iron, 2 sulfur cluster binding;binding;catalytic activity;iron-sulfur cluster binding;metal cluster binding;oxidoreductase activity
P94072	P94072	Germin-like protein subfamily 3 member 3	1	1	18	21.836	17.0138						apoplast;cell part;cell wall;external encapsulating structure;extracellular matrix;extracellular region;extracellular region part;intracellular membrane-bounded organelle;intracellular organelle;intracellular part;membrane-bounded organelle;nucleus;organelle;plant-type cell wall	response to abiotic stimulus;response to chemical stimulus;response to cold;response to cytokinin stimulus;response to endogenous stimulus;response to hormone stimulus;response to organic substance;response to stimulus;response to stress;response to temperature stimulus	binding;cation binding;ion binding;manganese ion binding;metal ion binding;nutrient reservoir activity;transition metal ion binding
Q93W02	Q93W02	AT5g24690/MXC17_8	4	4	9.6	56.812	17.0066		16.9426		17.883		cell part;chloroplast;chloroplast envelope;chloroplast inner membrane;chloroplast membrane;chloroplast part;cytoplasmic part;envelope;intracellular membrane-bounded organelle;intracellular organelle;intracellular organelle part;intracellular part;membrane;membrane-bounded organelle;mitochondrion;organelle;organelle envelope;organelle inner membrane;organelle membrane;organelle part;plastid;plasti…
Q9LS02;Q9LS03	Q9LS02;Q9LS03	Allene oxide cyclase 2, chloroplastic;Allene oxide cyclase 1, chloroplastic	2	2	8.7	27.635	16.9745						cell part;chloroplast;chloroplast envelope;chloroplast part;chloroplast stroma;chloroplast thylakoid membrane;cytoplasmic part;envelope;intracellular membrane-bounded organelle;intracellular organelle;intracellular organelle part;intracellular part;membrane;membrane-bounded organelle;organelle;organelle envelope;organelle part;photosynthetic membrane;plastid;plastid envelope;plastid part;plastid …	biosynthetic process;carboxylic acid biosynthetic process;carboxylic acid metabolic process;cellular biosynthetic process;cellular ketone metabolic process;cellular lipid metabolic process;cellular metabolic process;cellular process;fatty acid biosynthetic process;fatty acid metabolic process;jasmonic acid biosynthetic process;jasmonic acid metabolic process;lipid biosynthetic process;lipid metab…	allene-oxide cyclase activity;catalytic activity;cyclase activity;intramolecular oxidoreductase activity;isomerase activity
Q93VK7	Q93VK7	AT5g14910/F2G14_30	1	1	9	18.956	16.9489						cell part;chloroplast;chloroplast envelope;chloroplast part;chloroplast stroma;chloroplast thylakoid membrane;cytoplasmic part;envelope;intracellular membrane-bounded organelle;intracellular organelle;intracellular organelle part;intracellular part;membrane;membrane-bounded organelle;organelle;organelle envelope;organelle part;photosynthetic membrane;plastid;plastid envelope;plastid part;plastid …	cation transport;establishment of localization;ion transport;metal ion transport;response to chemical stimulus;response to cytokinin stimulus;response to endogenous stimulus;response to hormone stimulus;response to organic substance;response to stimulus;transport	binding;cation binding;ion binding;metal ion binding
F4K7D6;Q96533	F4K7D6;Q96533	Isoform of Q96533, S-(hydroxymethyl)glutathione dehydrogenase;Alcohol dehydrogenase class-3	1	1	6.1	42.043	16.9291						cell part;cytoplasm;intracellular part	alcohol metabolic process;ethanol metabolic process;ethanol oxidation;metabolic process;oxidation-reduction process;primary alcohol metabolic process;small molecule metabolic process	alcohol dehydrogenase (NAD) activity;binding;catalytic activity;cation binding;ion binding;metal ion binding;oxidoreductase activity;oxidoreductase activity, acting on CH-OH group of donors;oxidoreductase activity, acting on the CH-OH group of donors, NAD or NADP as acceptor;S-(hydroxymethyl)glutathione dehydrogenase activity;transition metal ion binding;zinc ion binding
P56765	P56765	Acetyl-coenzyme A carboxylase carboxyl transferase subunit beta, chloroplastic	4	4	9.8	55.635	16.9058		16.5141	16.8332	16.8007		acetyl-CoA carboxylase complex;cell part;chloroplast membrane;chloroplast part;chloroplast stroma;cytoplasmic part;intracellular organelle part;intracellular part;macromolecular complex;membrane;organelle membrane;organelle part;plastid membrane;plastid part;plastid stroma;protein complex	biosynthetic process;carboxylic acid biosynthetic process;carboxylic acid metabolic process;cellular biosynthetic process;cellular ketone metabolic process;cellular lipid metabolic process;cellular metabolic process;cellular process;fatty acid biosynthetic process;fatty acid metabolic process;lipid biosynthetic process;lipid metabolic process;metabolic process;monocarboxylic acid metabolic proces…	acetyl-CoA carboxylase activity;adenyl nucleotide binding;adenyl ribonucleotide binding;ATP binding;binding;catalytic activity;cation binding;CoA carboxylase activity;ion binding;ligase activity;ligase activity, forming carbon-carbon bonds;metal ion binding;nucleotide binding;purine nucleotide binding;purine ribonucleoside triphosphate binding;purine ribonucleotide binding;ribonucleotide binding;…
Q9SUR0;Q9SUQ9;O23267;Q9LIM9;Q39132;Q9ZVF3;Q9ZVF2	Q9SUR0;Q9SUQ9;O23267;Q9LIM9;Q39132;Q9ZVF3;Q9ZVF2	AT4G23670 protein;AT4g23680/F9D16_150;AT4g14060/dl3070w;Major latex protein-like;At1g14950/F10B6_18;MLP-like protein 328;MLP-like protein 329	2	2	15.9	17.518	16.9057						cell part;cytoplasmic part;cytosol;intracellular membrane-bounded organelle;intracellular organelle;intracellular part;membrane-bounded organelle;organelle;vacuole	defense response;defense response to bacterium;developmental process;developmental process involved in reproduction;multi-organism process;reproductive process;response to abiotic stimulus;response to bacterium;response to biotic stimulus;response to cadmium ion;response to chemical stimulus;response to cytokinin stimulus;response to endogenous stimulus;response to hormone stimulus;response to in…	binding;cation binding;copper ion binding;ion binding;metal ion binding;transition metal ion binding
F4HNZ6	F4HNZ6	Isoform of Q9LPW0, Glyceraldehyde 3-phosphate dehydrogenase A subunit 2	12	1	52.4	34.332	16.8456								catalytic activity;oxidoreductase activity;oxidoreductase activity, acting on the aldehyde or oxo group of donors;oxidoreductase activity, acting on the aldehyde or oxo group of donors, NAD or NADP as acceptor
Q9SE50-2;Q9SE50	Q9SE50-2;Q9SE50	Isoform of Q9SE50, Isoform 2 of Beta-D-glucopyranosyl abscisate beta-glucosidase;Beta-D-glucopyranosyl abscisate beta-glucosidase	2	2	7.6	52.37	16.827						cell junction;cell part;cell-cell junction;chloroplast;cytoplasmic part;endoplasmic reticulum;endoplasmic reticulum lumen;endoplasmic reticulum part;ER body;intracellular membrane-bounded organelle;intracellular organelle;intracellular organelle lumen;intracellular organelle part;intracellular part;membrane-bounded organelle;membrane-enclosed lumen;microbody;nucleus;organelle;organelle lumen;orga…	abscisic acid mediated signaling pathway;abscisic acid metabolic process;apocarotenoid metabolic process;biological regulation;carbohydrate metabolic process;carboxylic acid metabolic process;cellular component assembly;cellular component assembly at cellular level;cellular component organization;cellular component organization at cellular level;cellular component organization or biogenesis;cellu…	abscisic acid glucose ester beta-glucosidase activity;beta-glucosidase activity;binding;catalytic activity;glucosidase activity;hydrolase activity;hydrolase activity, acting on glycosyl bonds;hydrolase activity, hydrolyzing O-glycosyl compounds;identical protein binding;protein binding
Q42044	Q42044	At2g45180	1	1	14.9	13.955	16.814						cell part;chloroplast part;chloroplast thylakoid membrane;cytoplasmic part;intracellular organelle part;intracellular part;membrane;organelle part;photosynthetic membrane;plastid part;plastid thylakoid membrane;thylakoid membrane;thylakoid part		catalytic activity;hydrolase activity;peptidase activity
O80934	O80934	Uncharacterized protein At2g37660, chloroplastic	1	1	5.2	34.879	16.8065						apoplast;cell part;chloroplast;chloroplast part;chloroplast stroma;cytoplasmic part;extracellular region;intracellular membrane-bounded organelle;intracellular organelle;intracellular organelle part;intracellular part;membrane-bounded organelle;organelle;organelle part;plastid;plastid part;plastid stroma;thylakoid	defense response;defense response to bacterium;multi-organism process;response to bacterium;response to biotic stimulus;response to other organism;response to stimulus;response to stress	binding;cation binding;copper ion binding;ion binding;metal ion binding;transition metal ion binding
F4K1G7	F4K1G7	P-loop containing nucleoside triphosphate hydrolases superfamily protein	4	4	6.5	105.05	16.7893						cell part;chloroplast;chloroplast envelope;chloroplast part;chloroplast stroma;cytoplasmic part;envelope;intracellular membrane-bounded organelle;intracellular organelle;intracellular organelle part;intracellular part;membrane-bounded organelle;organelle;organelle envelope;organelle part;plastid;plastid envelope;plastid part;plastid stroma		catalytic activity;hydrolase activity
F4HV96;P41377;A8MRZ7;Q9CAI7;A0A1I9LSZ7	F4HV96;P41377;A8MRZ7;Q9CAI7	Isoform of P41377, Eif4a-2;Eukaryotic initiation factor 4A-2;Isoform of P41376, Eukaryotic translation initiation factor 4A1;Eukaryotic initiation factor 4A-3	4	2	17.9	46.194	16.7404						cell junction;cell part;cell wall;cell-cell junction;cytoplasmic part;cytosol;external encapsulating structure;intracellular non-membrane-bounded organelle;intracellular organelle;intracellular organelle part;intracellular part;membrane;non-membrane-bounded organelle;nuclear part;nucleolus;organelle;organelle membrane;organelle part;plant-type cell wall;plasma membrane;plasmodesma;vacuolar membra…	biological regulation;cellular macromolecule metabolic process;cellular metabolic process;cellular nitrogen compound metabolic process;cellular process;macromolecule metabolic process;metabolic process;nitrogen compound metabolic process;nucleic acid metabolic process;nucleobase-containing compound metabolic process;primary metabolic process;regulation of biological process;regulation of gene exp…	adenyl nucleotide binding;adenyl ribonucleotide binding;ATP binding;ATPase activity;ATPase activity, coupled;ATP-dependent helicase activity;ATP-dependent RNA helicase activity;binding;catalytic activity;helicase activity;hydrolase activity;hydrolase activity, acting on acid anhydrides;hydrolase activity, acting on acid anhydrides, in phosphorus-containing anhydrides;nucleic acid binding;nucleosi…
P92985;Q9LMK7	P92985;Q9LMK7	Ran-binding protein 1 homolog c;Ran-binding protein 1 homolog a	1	1	9.1	24.722	16.726						cell part;intracellular organelle part;intracellular part;macromolecular complex;membrane part;nuclear part;nuclear pore;organelle part;pore complex;protein complex	establishment of localization;establishment of localization in cell;establishment of protein localization;establishment of RNA localization;intracellular protein transport;intracellular transport;mRNA transport;nucleic acid transport;nucleobase-containing compound transport;protein import into nucleus, translocation;protein transport;RNA transport;transport
Q39102	Q39102	ATP-dependent zinc metalloprotease FTSH 1, chloroplastic	10	1	18.7	76.758	16.724						cell part;chloroplast;chloroplast envelope;chloroplast part;chloroplast thylakoid;chloroplast thylakoid membrane;cytoplasmic part;envelope;integral to membrane;intracellular membrane-bounded organelle;intracellular organelle;intracellular organelle part;intracellular part;intrinsic to membrane;membrane;membrane part;membrane-bounded organelle;organelle;organelle envelope;organelle part;organelle …	catabolic process;cellular catabolic process;cellular macromolecule catabolic process;cellular macromolecule metabolic process;cellular metabolic process;cellular process;cellular protein catabolic process;cellular protein metabolic process;developmental process;macromolecule catabolic process;macromolecule metabolic process;metabolic process;multicellular organismal development;multicellular org…	adenyl nucleotide binding;adenyl ribonucleotide binding;ATP binding;ATPase activity;ATPase activity, coupled;ATP-dependent peptidase activity;binding;catalytic activity;cation binding;endopeptidase activity;hydrolase activity;hydrolase activity, acting on acid anhydrides;hydrolase activity, acting on acid anhydrides, in phosphorus-containing anhydrides;ion binding;metal ion binding;metalloendopep…
Q41951	Q41951	Aquaporin TIP2-1	2	2	20.8	25.027	16.6929						cell junction;cell part;cell wall;cell-cell junction;central vacuole;chloroplast;chloroplast envelope;chloroplast part;cytoplasmic part;envelope;external encapsulating structure;Golgi apparatus;integral to membrane;integral to plasma membrane;intracellular membrane-bounded organelle;intracellular organelle;intracellular organelle part;intracellular part;intrinsic to membrane;intrinsic to plasma m…	amine transport;biological regulation;carbohydrate transport;cell volume homeostasis;cellular chemical homeostasis;cellular homeostasis;cellular process;cellular water homeostasis;chemical homeostasis;establishment of localization;fluid transport;glycerol transport;homeostatic process;ion transmembrane transport;ion transport;methylammonium transmembrane transport;methylammonium transport;nitroge…	active transmembrane transporter activity;alcohol transmembrane transporter activity;amine transmembrane transporter activity;channel activity;glycerol channel activity;glycerol transmembrane transporter activity;methylammonium transmembrane transporter activity;passive transmembrane transporter activity;polyol transmembrane transporter activity;substrate-specific channel activity;substrate-speci…
F4HQD5;Q9S7C0-2;Q9S7C0;F4HQD4	F4HQD5;Q9S7C0-2;Q9S7C0;F4HQD4	Isoform of F4HQD4, Heat shock protein 70 (Hsp 70) family protein;Isoform of Q9S7C0, Isoform 2 of Heat shock 70 kDa protein 14;Heat shock 70 kDa protein 14;Heat shock 70 kDa protein 15	1	1	2.4	81.775	16.6479						cell junction;cell part;cell wall;cell-cell junction;cytoplasmic part;cytosol;external encapsulating structure;intracellular membrane-bounded organelle;intracellular organelle;intracellular part;membrane;membrane-bounded organelle;nucleus;organelle;plasma membrane;plasmodesma	response to abiotic stimulus;response to cadmium ion;response to chemical stimulus;response to heat;response to inorganic substance;response to metal ion;response to stimulus;response to stress;response to temperature stimulus	adenyl nucleotide binding;adenyl ribonucleotide binding;ATP binding;binding;nucleotide binding;purine nucleotide binding;purine ribonucleoside triphosphate binding;purine ribonucleotide binding;ribonucleotide binding
P83484;P83483;Q9C5A9	P83484;P83483;Q9C5A9	ATP synthase subunit beta-2, mitochondrial;ATP synthase subunit beta-1, mitochondrial;ATP synthase subunit beta-3, mitochondrial	4	3	12.6	59.712	16.6061						cell part;chloroplast envelope;chloroplast part;cytoplasmic part;envelope;intracellular membrane-bounded organelle;intracellular non-membrane-bounded organelle;intracellular organelle;intracellular organelle part;intracellular part;macromolecular complex;membrane;membrane part;membrane-bounded organelle;mitochondrial membrane part;mitochondrial part;mitochondrial proton-transporting ATP synthase …	ATP biosynthetic process;ATP hydrolysis coupled proton transport;ATP metabolic process;ATP synthesis coupled proton transport;biosynthetic process;cation transport;cellular biosynthetic process;cellular metabolic process;cellular nitrogen compound biosynthetic process;cellular nitrogen compound metabolic process;cellular process;energy coupled proton transport, against electrochemical gradient;en…	adenyl nucleotide binding;adenyl ribonucleotide binding;ATP binding;binding;cation binding;cation transmembrane transporter activity;copper ion binding;hydrogen ion transmembrane transporter activity;hydrogen ion transporting ATP synthase activity, rotational mechanism;inorganic cation transmembrane transporter activity;ion binding;ion transmembrane transporter activity;metal ion binding;monovale…
F4JQD8;Q94B52;O82234	F4JQD8;Q94B52	Isoform of Q94B52, Translation initiation factor 3 protein;Translation initiation factor IF3-4, chloroplastic	3	3	15.8	28.24	16.5927		17.743				cell part;cell wall;chloroplast;cytoplasmic part;external encapsulating structure;intracellular membrane-bounded organelle;intracellular organelle;intracellular part;membrane-bounded organelle;organelle;plastid		binding;nucleic acid binding;RNA binding;translation factor activity, nucleic acid binding;translation initiation factor activity
Q9SHI1	Q9SHI1	Translation initiation factor IF-2, chloroplastic	2	2	3.1	109.75	16.5724						cell part;chloroplast;chloroplast envelope;chloroplast part;chloroplast stroma;cytoplasmic part;envelope;intracellular membrane-bounded organelle;intracellular organelle;intracellular organelle part;intracellular part;membrane-bounded organelle;organelle;organelle envelope;organelle part;plastid;plastid envelope;plastid part;plastid stroma		binding;catalytic activity;GTP binding;GTPase activity;guanyl nucleotide binding;guanyl ribonucleotide binding;hydrolase activity;hydrolase activity, acting on acid anhydrides;hydrolase activity, acting on acid anhydrides, in phosphorus-containing anhydrides;nucleic acid binding;nucleoside-triphosphatase activity;nucleotide binding;purine nucleotide binding;purine ribonucleoside triphosphate bind…
P55737;P51818;F4K6B6;O03986;P27323	P55737;P51818;F4K6B6;O03986;P27323	Heat shock protein 90-2;Heat shock protein 90-3;Isoform of P55737, Heat shock protein 81-2;Heat shock protein 90-4;Heat shock protein 90-1	4	4	7.4	80.063	16.5504	16.7545					apoplast;cell part;cell wall;chloroplast part;chloroplast stroma;cytoplasm;cytoplasmic part;cytosol;external encapsulating structure;extracellular region;Golgi apparatus;intracellular membrane-bounded organelle;intracellular non-membrane-bounded organelle;intracellular organelle;intracellular organelle part;intracellular part;membrane;membrane-bounded organelle;non-membrane-bounded organelle;nucl…	cellular component assembly;cellular component assembly at cellular level;cellular component organization;cellular component organization at cellular level;cellular component organization or biogenesis;cellular component organization or biogenesis at cellular level;cellular macromolecular complex assembly;cellular macromolecular complex subunit organization;cellular macromolecule metabolic proces…	adenyl nucleotide binding;adenyl ribonucleotide binding;ATP binding;ATPase activity;binding;catalytic activity;hydrolase activity;hydrolase activity, acting on acid anhydrides;hydrolase activity, acting on acid anhydrides, in phosphorus-containing anhydrides;nucleoside-triphosphatase activity;nucleotide binding;purine nucleotide binding;purine ribonucleoside triphosphate binding;purine ribonucleo…
P56804	P56804	30S ribosomal protein S14, chloroplastic	1	1	13	11.785	16.5337						cell part;chloroplast;cytoplasmic part;intracellular membrane-bounded organelle;intracellular non-membrane-bounded organelle;intracellular organelle;intracellular part;macromolecular complex;membrane-bounded organelle;non-membrane-bounded organelle;organelle;plastid;ribonucleoprotein complex;ribosome	biosynthetic process;cellular biosynthetic process;cellular macromolecule biosynthetic process;cellular macromolecule metabolic process;cellular metabolic process;cellular process;cellular protein metabolic process;macromolecule biosynthetic process;macromolecule metabolic process;metabolic process;primary metabolic process;protein metabolic process;translation	binding;nucleic acid binding;RNA binding;rRNA binding;structural constituent of ribosome;structural molecule activity
Q9SUV1	Q9SUV1	Adenine nucleotide transporter BT1, chloroplastic/mitochondrial	2	2	5.6	42.571	16.5094						cell part;chloroplast;chloroplast envelope;chloroplast inner membrane;chloroplast membrane;chloroplast part;cytoplasmic part;envelope;integral to membrane;intracellular membrane-bounded organelle;intracellular organelle;intracellular organelle part;intracellular part;intrinsic to membrane;membrane;membrane part;membrane-bounded organelle;mitochondrial inner membrane;mitochondrial membrane;mitocho…	cellular process;establishment of localization;transmembrane transport;transport
P42794-2;P42795;P42794	P42794-2;P42795;P42794	Isoform of P42794, Isoform 2 of 60S ribosomal protein L11-2;60S ribosomal protein L11-1;60S ribosomal protein L11-2	3	3	26.2	19.775	16.4492				17.6736		cell junction;cell part;cell-cell junction;chloroplast;cytoplasmic part;cytosol;cytosolic large ribosomal subunit;cytosolic part;cytosolic ribosome;intracellular membrane-bounded organelle;intracellular non-membrane-bounded organelle;intracellular organelle;intracellular organelle part;intracellular part;large ribosomal subunit;macromolecular complex;membrane;membrane-bounded organelle;non-membra…	biosynthetic process;cellular biosynthetic process;cellular macromolecule biosynthetic process;cellular macromolecule metabolic process;cellular metabolic process;cellular process;cellular protein metabolic process;macromolecule biosynthetic process;macromolecule metabolic process;metabolic process;primary metabolic process;protein metabolic process;translation	binding;nucleic acid binding;RNA binding;rRNA binding;structural constituent of ribosome;structural molecule activity
Q39061	Q39061	RNA-binding protein CP33, chloroplastic	1	1	8.5	35.744	16.4309						cell part;chloroplast;chloroplast part;chloroplast stroma;cytoplasmic part;intracellular membrane-bounded organelle;intracellular organelle;intracellular organelle part;intracellular part;macromolecular complex;membrane-bounded organelle;organelle;organelle part;plastid;plastid part;plastid stroma;ribonucleoprotein complex;thylakoid	cellular macromolecule metabolic process;cellular metabolic process;cellular nitrogen compound metabolic process;cellular process;macromolecule metabolic process;metabolic process;mRNA metabolic process;mRNA processing;nitrogen compound metabolic process;nucleic acid metabolic process;nucleobase-containing compound metabolic process;primary metabolic process;RNA metabolic process;RNA processing	binding;nucleic acid binding;nucleotide binding;RNA binding
Q9SF85;Q9SF85-2;Q9LZG0;A0A1P8BAP0	Q9SF85;Q9SF85-2;Q9LZG0	Adenosine kinase 1;Isoform of Q9SF85, Isoform 2 of Adenosine kinase 1;Adenosine kinase 2	3	3	17.2	37.836	16.3638						apoplast;cell junction;cell part;cell-cell junction;chloroplast;cytoplasmic part;cytosol;extracellular region;intracellular membrane-bounded organelle;intracellular organelle;intracellular part;membrane;membrane-bounded organelle;organelle;plasma membrane;plasmodesma;plastid	adenosine biosynthetic process;adenosine metabolic process;adenosine salvage;AMP biosynthetic process;AMP metabolic process;AMP salvage;biosynthetic process;cellular biosynthetic process;cellular metabolic compound salvage;cellular metabolic process;cellular nitrogen compound biosynthetic process;cellular nitrogen compound metabolic process;cellular process;heterocycle biosynthetic process;hetero…	adenosine kinase activity;adenyl nucleotide binding;adenyl ribonucleotide binding;ATP binding;binding;catalytic activity;cation binding;copper ion binding;ion binding;kinase activity;metal ion binding;nucleobase-containing compound kinase activity;nucleoside kinase activity;nucleotide binding;phosphotransferase activity, alcohol group as acceptor;purine nucleotide binding;purine ribonucleoside tr…
O80504	O80504	10 kDa chaperonin 2, chloroplastic	1	1	12.9	15.049	16.36						cell part;chloroplast;chloroplast envelope;chloroplast part;chloroplast stroma;cytoplasmic part;envelope;intracellular membrane-bounded organelle;intracellular organelle;intracellular organelle part;intracellular part;membrane-bounded organelle;organelle;organelle envelope;organelle part;plastid;plastid envelope;plastid part;plastid stroma	cellular macromolecule metabolic process;cellular metabolic process;cellular process;cellular protein metabolic process;macromolecule metabolic process;metabolic process;primary metabolic process;protein folding;protein metabolic process
F4J3N2	F4J3N2	Probable inactive ATP-dependent zinc metalloprotease FTSHI 5, chloroplastic	4	4	5.1	152.26	16.3265	19.4538					cell junction;cell part;cell-cell junction;chloroplast;chloroplast envelope;chloroplast part;cytoplasmic part;envelope;intracellular membrane-bounded organelle;intracellular organelle;intracellular organelle part;intracellular part;membrane-bounded organelle;organelle;organelle envelope;organelle part;plasmodesma;plastid;plastid envelope;plastid part		adenyl nucleotide binding;adenyl ribonucleotide binding;ATP binding;binding;catalytic activity;endopeptidase activity;hydrolase activity;metalloendopeptidase activity;metallopeptidase activity;nucleotide binding;peptidase activity;peptidase activity, acting on L-amino acid peptides;purine nucleotide binding;purine ribonucleoside triphosphate binding;purine ribonucleotide binding;ribonucleotide bi…
Q9FNM7;Q94C75;Q9FFQ1	Q9FNM7	DEAD-box ATP-dependent RNA helicase 26	3	3	4	94.185	16.3033						cell part;chloroplast;cytoplasmic part;intracellular membrane-bounded organelle;intracellular non-membrane-bounded organelle;intracellular organelle;intracellular organelle part;intracellular part;membrane-bounded organelle;non-membrane-bounded organelle;nuclear part;nucleolus;organelle;organelle part;plastid	cellular macromolecule metabolic process;cellular metabolic process;cellular nitrogen compound metabolic process;cellular process;macromolecule metabolic process;metabolic process;nitrogen compound metabolic process;nucleic acid metabolic process;nucleobase-containing compound metabolic process;primary metabolic process;RNA metabolic process;RNA secondary structure unwinding	adenyl nucleotide binding;adenyl ribonucleotide binding;ATP binding;ATPase activity;ATPase activity, coupled;ATP-dependent helicase activity;ATP-dependent RNA helicase activity;binding;catalytic activity;helicase activity;hydrolase activity;hydrolase activity, acting on acid anhydrides;hydrolase activity, acting on acid anhydrides, in phosphorus-containing anhydrides;nucleic acid binding;nucleosi…
F4IGL7;F4IGL5;Q9SJU4	F4IGL7;F4IGL5;Q9SJU4	Isoform of Q9SJU4, Fructose-bisphosphate aldolase;Isoform of Q9SJU4, Fructose-bisphosphate aldolase;Fructose-bisphosphate aldolase 1, chloroplastic	6	4	36.3	33.323	16.2701						apoplast;cell part;chloroplast;chloroplast envelope;chloroplast part;chloroplast stroma;chloroplast thylakoid;cytoplasmic part;cytosolic part;cytosolic ribosome;envelope;extracellular region;intracellular membrane-bounded organelle;intracellular non-membrane-bounded organelle;intracellular organelle;intracellular organelle part;intracellular part;macromolecular complex;membrane-bounded organelle;…	alcohol catabolic process;alcohol metabolic process;carbohydrate catabolic process;carbohydrate metabolic process;catabolic process;cellular carbohydrate catabolic process;cellular carbohydrate metabolic process;cellular metabolic process;cellular process;generation of precursor metabolites and energy;glucose catabolic process;glucose metabolic process;glycolysis;hexose catabolic process;hexose m…	aldehyde-lyase activity;carbon-carbon lyase activity;catalytic activity;fructose-bisphosphate aldolase activity;lyase activity
Q8LPR9	Q8LPR9	Protein TIC110, chloroplastic	3	3	3.5	112.12	16.2599						cell part;chloroplast;chloroplast envelope;chloroplast part;cytoplasmic part;envelope;integral to membrane;intracellular membrane-bounded organelle;intracellular organelle;intracellular organelle part;intracellular part;intrinsic to membrane;macromolecular complex;membrane;membrane part;membrane-bounded organelle;organelle;organelle envelope;organelle part;plastid;plastid envelope;plastid part;pr…	cellular component organization;cellular component organization at cellular level;cellular component organization or biogenesis;cellular component organization or biogenesis at cellular level;cellular process;chloroplast organization;establishment of localization;establishment of localization in cell;establishment of protein localization;establishment of protein localization to chloroplast;establ…
P46422	P46422	Glutathione S-transferase F2	1	1	8.5	24.128	16.2268						apoplast;cell junction;cell part;cell-cell junction;chloroplast;chloroplast part;chloroplast stroma;cytoplasmic part;cytosol;endoplasmic reticulum;extracellular region;intracellular membrane-bounded organelle;intracellular organelle;intracellular organelle part;intracellular part;membrane;membrane-bounded organelle;organelle;organelle part;plasma membrane;plasmodesma;plastid;plastid part;plastid …	auxin mediated signaling pathway;biological regulation;catabolic process;cellular catabolic process;cellular metabolic process;cellular process;cellular response to auxin stimulus;cellular response to chemical stimulus;cellular response to endogenous stimulus;cellular response to hormone stimulus;cellular response to organic substance;cellular response to stimulus;defense response;defense respons…	amine binding;amino acid binding;antioxidant activity;binding;carboxylic acid binding;catalytic activity;glutathione binding;glutathione transferase activity;modified amino acid binding;oxidoreductase activity;oxidoreductase activity, acting on peroxide as acceptor;peptide binding;peroxidase activity;transferase activity;transferase activity, transferring alkyl or aryl (other than methyl) groups
B3H5Y8;Q94B78	B3H5Y8;Q94B78	Isoform of Q94B78, Glycine cleavage system P protein;Glycine dehydrogenase (decarboxylating) 1, mitochondrial	1	1	3.2	106.22	16.1187						apoplast;cell part;chloroplast;chloroplast envelope;chloroplast part;chloroplast stroma;chloroplast thylakoid;cytoplasmic part;envelope;extracellular region;intracellular membrane-bounded organelle;intracellular organelle;intracellular organelle part;intracellular part;membrane-bounded organelle;mitochondrion;organelle;organelle envelope;organelle part;organelle subcompartment;plastid;plastid env…	amine catabolic process;amine metabolic process;carboxylic acid catabolic process;carboxylic acid metabolic process;catabolic process;cellular amine metabolic process;cellular amino acid catabolic process;cellular amino acid metabolic process;cellular catabolic process;cellular ketone metabolic process;cellular metabolic process;cellular nitrogen compound metabolic process;cellular process;glycin…	binding;catalytic activity;cofactor binding;glycine dehydrogenase (decarboxylating) activity;oxidoreductase activity;oxidoreductase activity, acting on the CH-NH2 group of donors;oxidoreductase activity, acting on the CH-NH2 group of donors, disulfide as acceptor;pyridoxal phosphate binding;vitamin B6 binding;vitamin binding
A0A1I9LT03;A0A1I9LT02;Q9M9P3	A0A1I9LT03;A0A1I9LT02;Q9M9P3	Isoform of A0A1I9LT02, UDP-GLUCOSE PYROPHOSPHORYLASE 1;UDP-GLUCOSE PYROPHOSPHORYLASE 1;UTP--glucose-1-phosphate uridylyltransferase 2	1	1	4.5	51.115	16.1059						cell part;cell projection;cytoplasmic part;cytosol;intracellular part;membrane;plasma membrane;pollen tube	alcohol metabolic process;callose deposition in cell wall;callose localization;carbohydrate metabolic process;cell communication;cell wall modification;cell wall organization;cell wall organization or biogenesis;cell wall thickening;cellular carbohydrate metabolic process;cellular component organization or biogenesis;cellular localization;cellular macromolecule localization;cellular metabolic pro…	catalytic activity;nucleotidyltransferase activity;transferase activity;transferase activity, transferring phosphorus-containing groups;uridylyltransferase activity;UTP:glucose-1-phosphate uridylyltransferase activity;UTP-monosaccharide-1-phosphate uridylyltransferase activity
F4K2P2;Q941D3	F4K2P2;Q941D3	Isoform of Q8VYZ2, Plastid-lipid associated protein PAP / fibrillin family protein;Probable plastid-lipid-associated protein 8, chloroplastic	2	2	13.2	26.001	16.0834						cell part;chloroplast;chloroplast envelope;chloroplast part;chloroplast thylakoid;cytoplasmic part;envelope;intracellular membrane-bounded organelle;intracellular organelle;intracellular organelle part;intracellular part;membrane-bounded organelle;organelle;organelle envelope;organelle part;organelle subcompartment;plastid;plastid envelope;plastid part;plastid thylakoid;thylakoid
P55229	P55229	Glucose-1-phosphate adenylyltransferase large subunit 1, chloroplastic	1	1	6.5	57.673	16.0706						cell part;chloroplast;chloroplast envelope;chloroplast part;chloroplast stroma;cytoplasmic part;envelope;intracellular membrane-bounded organelle;intracellular organelle;intracellular organelle part;intracellular part;membrane-bounded organelle;organelle;organelle envelope;organelle part;plastid;plastid envelope;plastid part;plastid stroma	biosynthetic process;carbohydrate biosynthetic process;carbohydrate metabolic process;cellular biosynthetic process;cellular carbohydrate biosynthetic process;cellular carbohydrate metabolic process;cellular glucan metabolic process;cellular macromolecule biosynthetic process;cellular macromolecule metabolic process;cellular metabolic process;cellular polysaccharide biosynthetic process;cellular …	adenyl nucleotide binding;adenyl ribonucleotide binding;adenylyltransferase activity;ATP binding;binding;catalytic activity;glucose-1-phosphate adenylyltransferase activity;nucleotide binding;nucleotidyltransferase activity;purine nucleotide binding;purine ribonucleoside triphosphate binding;purine ribonucleotide binding;ribonucleotide binding;transferase activity;transferase activity, transferri…
Q9SYW8	Q9SYW8	Photosystem I chlorophyll a/b-binding protein 2, chloroplastic	2	2	16.7	27.755	16.0319		19.6028				cell part;chloroplast;chloroplast part;chloroplast thylakoid;chloroplast thylakoid membrane;cytoplasmic part;integral to membrane;intracellular membrane-bounded organelle;intracellular organelle;intracellular organelle part;intracellular part;intrinsic to membrane;macromolecular complex;membrane;membrane part;membrane-bounded organelle;organelle;organelle part;organelle subcompartment;photosynthe…	cellular macromolecule metabolic process;cellular metabolic process;cellular process;cellular protein metabolic process;generation of precursor metabolites and energy;macromolecule metabolic process;macromolecule modification;metabolic process;photosynthesis, light harvesting;primary metabolic process;protein metabolic process;protein modification process;protein-chromophore linkage	binding;cation binding;chlorophyll binding;ion binding;metal ion binding;tetrapyrrole binding
O80988	O80988	Glycine dehydrogenase (decarboxylating) 2, mitochondrial	1	1	2.1	113.77	16.0212						apoplast;cell part;chloroplast;chloroplast envelope;chloroplast part;cytoplasmic part;envelope;extracellular region;intracellular membrane-bounded organelle;intracellular organelle;intracellular organelle part;intracellular part;membrane-bounded organelle;mitochondrion;organelle;organelle envelope;organelle part;plastid;plastid envelope;plastid part	amine catabolic process;amine metabolic process;carboxylic acid catabolic process;carboxylic acid metabolic process;catabolic process;cellular amine metabolic process;cellular amino acid catabolic process;cellular amino acid metabolic process;cellular catabolic process;cellular ketone metabolic process;cellular metabolic process;cellular nitrogen compound metabolic process;cellular process;glycin…	adenyl nucleotide binding;adenyl ribonucleotide binding;ATP binding;binding;catalytic activity;cofactor binding;glycine dehydrogenase (decarboxylating) activity;nucleotide binding;oxidoreductase activity;oxidoreductase activity, acting on the CH-NH2 group of donors;oxidoreductase activity, acting on the CH-NH2 group of donors, disulfide as acceptor;purine nucleotide binding;purine ribonucleoside …
Q9ZUC1	Q9ZUC1	NADPH-dependent alkenal/one oxidoreductase, chloroplastic	1	1	5.2	40.986	15.9513						apoplast;cell part;chloroplast;chloroplast envelope;chloroplast part;chloroplast stroma;cytoplasmic part;envelope;extracellular region;intracellular membrane-bounded organelle;intracellular organelle;intracellular organelle part;intracellular part;membrane-bounded organelle;organelle;organelle envelope;organelle part;plastid;plastid envelope;plastid part;plastid stroma;stromule;thylakoid	metabolic process;oxidation-reduction process;response to abiotic stimulus;response to cold;response to stimulus;response to stress;response to temperature stimulus	2-alkenal reductase (NADP+) activity;binding;catalytic activity;cation binding;enone reductase activity;ion binding;metal ion binding;oxidoreductase activity;oxidoreductase activity, acting on the CH-CH group of donors;oxidoreductase activity, acting on the CH-CH group of donors, NAD or NADP as acceptor;transition metal ion binding;zinc ion binding
O81283	O81283	Translocase of chloroplast 159, chloroplastic	3	3	2.2	160.82	15.951						cell part;chloroplast;chloroplast envelope;chloroplast membrane;chloroplast outer membrane;chloroplast part;cytoplasmic part;cytosol;envelope;integral to membrane;intracellular membrane-bounded organelle;intracellular organelle;intracellular organelle part;intracellular part;intrinsic to membrane;membrane;membrane part;membrane-bounded organelle;organelle;organelle envelope;organelle membrane;org…	biological regulation;cellular process;cellular response to stimulus;establishment of localization;establishment of localization in cell;establishment of protein localization;establishment of protein localization to chloroplast;establishment of protein localization to organelle;intracellular protein transport;intracellular transport;metabolic process;protein targeting;protein targeting to chlorop…	binding;catalytic activity;cation binding;GTP binding;GTPase activity;guanyl nucleotide binding;guanyl ribonucleotide binding;hydrolase activity;hydrolase activity, acting on acid anhydrides;hydrolase activity, acting on acid anhydrides, in phosphorus-containing anhydrides;ion binding;metal ion binding;molecular transducer activity;nucleoside-triphosphatase activity;nucleotide binding;purine nucl…
Q9SFH9	Q9SFH9	Delta-aminolevulinic acid dehydratase 1, chloroplastic	1	1	5.1	46.69	15.9273						cell part;chloroplast;chloroplast part;chloroplast stroma;cytoplasmic part;cytosol;intracellular membrane-bounded organelle;intracellular organelle;intracellular organelle part;intracellular part;membrane-bounded organelle;organelle;organelle part;plastid;plastid part;plastid stroma	biosynthetic process;cellular aromatic compound metabolic process;cellular biosynthetic process;cellular metabolic process;cellular nitrogen compound biosynthetic process;cellular nitrogen compound metabolic process;cellular process;chlorophyll biosynthetic process;chlorophyll metabolic process;cofactor biosynthetic process;cofactor metabolic process;heme biosynthetic process;heme metabolic proce…	binding;carbon-oxygen lyase activity;catalytic activity;cation binding;hydro-lyase activity;ion binding;lyase activity;metal ion binding;porphobilinogen synthase activity;transition metal ion binding;zinc ion binding
Q38799	Q38799	Pyruvate dehydrogenase E1 component subunit beta-1, mitochondrial	1	1	9.6	39.175	15.9215						apoplast;cell part;cytoplasmic part;extracellular region;intracellular membrane-bounded organelle;intracellular non-membrane-bounded organelle;intracellular organelle;intracellular organelle lumen;intracellular organelle part;intracellular part;membrane;membrane-bounded organelle;membrane-enclosed lumen;mitochondrial matrix;mitochondrial part;mitochondrion;non-membrane-bounded organelle;nuclear p…	acetyl-CoA biosynthetic process;acetyl-CoA biosynthetic process from pyruvate;acetyl-CoA metabolic process;alcohol catabolic process;alcohol metabolic process;biosynthetic process;carbohydrate catabolic process;carbohydrate metabolic process;carboxylic acid metabolic process;catabolic process;cellular biosynthetic process;cellular carbohydrate catabolic process;cellular carbohydrate metabolic pro…	catalytic activity;oxidoreductase activity;oxidoreductase activity, acting on the aldehyde or oxo group of donors;oxidoreductase activity, acting on the aldehyde or oxo group of donors, disulfide as acceptor;pyruvate dehydrogenase (acetyl-transferring) activity;pyruvate dehydrogenase activity
Q9ZPZ4	Q9ZPZ4	T31J12.3 protein	2	2	19.6	19.947	15.7931						apoplast;extracellular region
F4KF14	F4KF14	Probable inactive ATP-dependent zinc metalloprotease FTSHI 4, chloroplastic	1	1	1.2	96.853	15.7827						cell part;chloroplast;chloroplast envelope;chloroplast part;cytoplasmic part;envelope;intracellular membrane-bounded organelle;intracellular organelle;intracellular organelle part;intracellular part;membrane-bounded organelle;organelle;organelle envelope;organelle part;plastid;plastid envelope;plastid part	developmental process;developmental process involved in reproduction;embryo development;embryo development ending in seed dormancy;reproductive process	adenyl nucleotide binding;adenyl ribonucleotide binding;ATP binding;binding;catalytic activity;endopeptidase activity;hydrolase activity;metalloendopeptidase activity;metallopeptidase activity;nucleotide binding;peptidase activity;peptidase activity, acting on L-amino acid peptides;purine nucleotide binding;purine ribonucleoside triphosphate binding;purine ribonucleotide binding;ribonucleotide bi…
F4JAK1;Q9SE60-2;Q9SE60	F4JAK1;Q9SE60-2;Q9SE60	Isoform of Q9SE60, Methylenetetrahydrofolate reductase;Isoform of Q9SE60, Isoform 2 of Methylenetetrahydrofolate reductase 1;Methylenetetrahydrofolate reductase 1	1	1	7.1	45.612	15.6004						cell part;cytoplasmic part;cytosol;intracellular part	amine biosynthetic process;amine metabolic process;aspartate family amino acid biosynthetic process;aspartate family amino acid metabolic process;biosynthetic process;carboxylic acid biosynthetic process;carboxylic acid metabolic process;cellular amine metabolic process;cellular amino acid biosynthetic process;cellular amino acid metabolic process;cellular aromatic compound metabolic process;cell…	catalytic activity;methylenetetrahydrofolate reductase (NADPH) activity;oxidoreductase activity;oxidoreductase activity, acting on the CH-NH group of donors;oxidoreductase activity, acting on the CH-NH group of donors, NAD or NADP as acceptor
Q9LHT0	Q9LHT0	Tropinone reductase homolog At5g06060	1	1	11	28.292	15.5585						cell part;cytoplasmic part;cytosol;intracellular part		catalytic activity;oxidoreductase activity
Q04836-3;Q04836-2;Q04836	Q04836-3;Q04836-2;Q04836	Isoform of Q04836, Isoform 3 of 31 kDa ribonucleoprotein, chloroplastic;Isoform of Q04836, Isoform 2 of 31 kDa ribonucleoprotein, chloroplastic;31 kDa ribonucleoprotein, chloroplastic	1	1	11.7	18.318	15.5137						cell part;chloroplast;chloroplast envelope;chloroplast part;chloroplast stroma;chloroplast thylakoid membrane;cytoplasmic part;envelope;intracellular membrane-bounded organelle;intracellular organelle;intracellular organelle part;intracellular part;macromolecular complex;membrane;membrane-bounded organelle;organelle;organelle envelope;organelle part;photosynthetic membrane;plastid;plastid envelop…	base conversion or substitution editing;biological regulation;cellular macromolecule metabolic process;cellular metabolic process;cellular nitrogen compound metabolic process;cellular process;cold acclimation;defense response;immune response;immune system process;innate immune response;macromolecule metabolic process;macromolecule modification;metabolic process;mRNA metabolic process;mRNA process…	binding;nucleic acid binding;nucleotide binding;poly(U) RNA binding;poly-pyrimidine tract binding;RNA binding;single-stranded RNA binding
Q9FL87	Q9FL87	Protein CHLORORESPIRATORY REDUCTION 7, chloroplastic	1	1	16.7	17.967	15.5067						cell part;chloroplast;chloroplast part;chloroplast stroma;cytoplasmic part;intracellular membrane-bounded organelle;intracellular organelle;intracellular organelle part;intracellular part;membrane;membrane-bounded organelle;organelle;organelle part;plastid;plastid part;plastid stroma	cellular component assembly;cellular component assembly at cellular level;cellular component organization;cellular component organization at cellular level;cellular component organization or biogenesis;cellular component organization or biogenesis at cellular level;cellular macromolecular complex assembly;cellular macromolecular complex subunit organization;cellular process;cellular protein compl…
Q8W497	Q8W497	Uncharacterized protein At2g19870;F6F22.10	1	1	2.2	65.559	15.4818						cell part;chloroplast;cytoplasmic part;intracellular membrane-bounded organelle;intracellular organelle;intracellular part;membrane-bounded organelle;organelle;plastid	cellular macromolecule metabolic process;cellular metabolic process;cellular nitrogen compound metabolic process;cellular process;macromolecule metabolic process;metabolic process;nitrogen compound metabolic process;nucleic acid metabolic process;nucleobase-containing compound metabolic process;primary metabolic process;RNA metabolic process;RNA processing	binding;catalytic activity;methyltransferase activity;nucleic acid binding;RNA binding;RNA methyltransferase activity;transferase activity;transferase activity, transferring one-carbon groups
Q8VZ55	Q8VZ55	50S ribosomal protein L35, chloroplastic	1	1	9.7	16.089	15.4755						cell part;chloroplast;cytoplasmic part;intracellular membrane-bounded organelle;intracellular non-membrane-bounded organelle;intracellular organelle;intracellular part;macromolecular complex;membrane-bounded organelle;non-membrane-bounded organelle;organelle;plastid;ribonucleoprotein complex;ribosome	biosynthetic process;cellular biosynthetic process;cellular macromolecule biosynthetic process;cellular macromolecule metabolic process;cellular metabolic process;cellular process;cellular protein metabolic process;macromolecule biosynthetic process;macromolecule metabolic process;metabolic process;primary metabolic process;protein metabolic process;translation	structural constituent of ribosome;structural molecule activity
Q9XEX2	Q9XEX2	Peroxiredoxin-2B	1	1	13.6	17.428	15.3715						cell part;chloroplast;cytoplasmic part;cytosol;intracellular membrane-bounded organelle;intracellular organelle;intracellular part;membrane;membrane-bounded organelle;organelle;plasma membrane;plastid	response to cadmium ion;response to chemical stimulus;response to inorganic substance;response to metal ion;response to stimulus	antioxidant activity;catalytic activity;oxidoreductase activity;oxidoreductase activity, acting on paired donors, with incorporation or reduction of molecular oxygen;oxidoreductase activity, acting on peroxide as acceptor;peroxidase activity;peroxiredoxin activity
Q93VP3-2;Q93VP3	Q93VP3-2;Q93VP3	Isoform of Q93VP3, Isoform 2 of Eukaryotic translation initiation factor 5A-2;Eukaryotic translation initiation factor 5A-2	1	1	17.4	15.103	15.327						cell part;cytoplasm;intracellular membrane-bounded organelle;intracellular organelle;intracellular part;membrane-bounded organelle;nucleus;organelle	biological regulation;cell death;cellular process;death;defense response;defense response to bacterium;host programmed cell death induced by symbiont;multi-organism process;positive regulation of biological process;positive regulation of biosynthetic process;positive regulation of cellular biosynthetic process;positive regulation of cellular component organization;positive regulation of cellular …	binding;nucleic acid binding;ribonucleoprotein binding;ribosome binding;RNA binding;translation elongation factor activity;translation factor activity, nucleic acid binding;translation initiation factor activity
F4IHK9;Q03250-2;Q03250	F4IHK9;Q03250-2;Q03250	Isoform of Q03250, Cold, circadian rhythm, and rna binding 2;Isoform of Q03250, Isoform 2 of Glycine-rich RNA-binding protein 7;Glycine-rich RNA-binding protein 7	1	1	10.1	15.548	15.3087						apoplast;cell junction;cell part;cell-cell junction;chloroplast;cytoplasm;cytoplasmic part;cytosol;extracellular region;intracellular membrane-bounded organelle;intracellular organelle;intracellular part;membrane-bounded organelle;microbody;nucleus;organelle;peroxisome;plasmodesma;plastid	alternative nuclear mRNA splicing, via spliceosome;biological regulation;cellular macromolecule metabolic process;cellular metabolic process;cellular nitrogen compound metabolic process;cellular process;circadian rhythm;defense response;developmental process;developmental process involved in reproduction;DNA conformation change;DNA duplex unwinding;DNA geometric change;DNA metabolic process;estab…	binding;DNA binding;double-stranded DNA binding;mRNA binding;nucleic acid binding;nucleotide binding;RNA binding;single-stranded DNA binding;structure-specific DNA binding
O23647	O23647	1,4-alpha-glucan-branching enzyme 2-1, chloroplastic/amyloplastic	1	1	2.9	97.659	15.2338						amyloplast;cell part;chloroplast;chloroplast part;chloroplast stroma;cytoplasmic part;intracellular membrane-bounded organelle;intracellular organelle;intracellular organelle part;intracellular part;membrane-bounded organelle;organelle;organelle part;plastid;plastid part;plastid stroma	amylopectin biosynthetic process;biological regulation;biosynthetic process;carbohydrate biosynthetic process;carbohydrate homeostasis;carbohydrate metabolic process;cellular biosynthetic process;cellular carbohydrate biosynthetic process;cellular carbohydrate metabolic process;cellular chemical homeostasis;cellular glucan metabolic process;cellular glucose homeostasis;cellular homeostasis;cellul…	1,4-alpha-glucan branching enzyme activity;binding;catalytic activity;cation binding;hydrolase activity;hydrolase activity, acting on glycosyl bonds;hydrolase activity, hydrolyzing O-glycosyl compounds;ion binding;transferase activity;transferase activity, transferring glycosyl groups;transferase activity, transferring hexosyl groups
P62090	P62090	Photosystem I iron-sulfur center	1	1	16	9.0384	15.1455						cell part;chloroplast part;chloroplast thylakoid membrane;cytoplasmic part;intracellular organelle part;intracellular part;macromolecular complex;membrane;membrane part;organelle part;photosynthetic membrane;photosystem;photosystem I;plastid part;plastid thylakoid membrane;protein complex;thylakoid membrane;thylakoid part	cellular metabolic process;cellular process;electron transport chain;generation of precursor metabolites and energy;metabolic process;oxidation-reduction process;photosynthetic electron transport chain;photosynthetic electron transport in photosystem I	4 iron, 4 sulfur cluster binding;binding;catalytic activity;cation binding;electron carrier activity;ion binding;iron-sulfur cluster binding;metal cluster binding;metal ion binding;oxidoreductase activity
Q94B60	Q94B60	ATP-dependent Clp protease proteolytic subunit 4, chloroplastic	1	1	8.2	31.498	15.1278						cell part;chloroplast;chloroplast envelope;chloroplast part;chloroplast stroma;chloroplast thylakoid membrane;chloroplastic endopeptidase Clp complex;cytoplasmic part;endopeptidase Clp complex;envelope;intracellular membrane-bounded organelle;intracellular organelle;intracellular organelle part;intracellular part;macromolecular complex;membrane;membrane-bounded organelle;organelle;organelle envel…	biological regulation;cellular component organization;cellular component organization at cellular level;cellular component organization or biogenesis;cellular component organization or biogenesis at cellular level;cellular process;chloroplast organization;organelle organization;plastid organization;regulation of biological process;regulation of development, heterochronic;regulation of development…	catalytic activity;endopeptidase activity;hydrolase activity;peptidase activity;peptidase activity, acting on L-amino acid peptides;serine hydrolase activity;serine-type endopeptidase activity;serine-type peptidase activity
O22229	O22229	NADPH-dependent thioredoxin reductase 3	2	2	6.6	57.949	15.0875						cell part;chloroplast;chloroplast part;chloroplast stroma;cytoplasmic part;intracellular membrane-bounded organelle;intracellular organelle;intracellular organelle part;intracellular part;membrane-bounded organelle;organelle;organelle part;plastid;plastid part;plastid stroma	biological regulation;catabolic process;cell redox homeostasis;cellular catabolic process;cellular homeostasis;cellular metabolic process;cellular process;cellular response to chemical stimulus;cellular response to hydrogen peroxide;cellular response to oxidative stress;cellular response to oxygen radical;cellular response to reactive oxygen species;cellular response to stimulus;cellular response…	antioxidant activity;binding;catalytic activity;coenzyme binding;cofactor binding;enzyme activator activity;enzyme regulator activity;flavin adenine dinucleotide binding;oxidoreductase activity;oxidoreductase activity, acting on a sulfur group of donors;oxidoreductase activity, acting on a sulfur group of donors, disulfide as acceptor;oxidoreductase activity, acting on a sulfur group of donors, N…
F4JRT7;Q9SW21	F4JRT7;Q9SW21	Isoform of Q9SW21, Acyl carrier protein 4;Acyl carrier protein 4, chloroplastic	1	1	10.7	15.938	15.0409						cell part;chloroplast;cytoplasmic part;intracellular membrane-bounded organelle;intracellular organelle;intracellular part;membrane-bounded organelle;organelle;plastid	anatomical structure development;biosynthetic process;carboxylic acid biosynthetic process;carboxylic acid metabolic process;cellular biosynthetic process;cellular ketone metabolic process;cellular lipid metabolic process;cellular metabolic process;cellular process;cuticle development;defense response;defense response, incompatible interaction;developmental process;fatty acid biosynthetic process…
P54150	P54150	Peptide methionine sulfoxide reductase A4, chloroplastic	1	1	4.7	28.644	15.0289						cell part;chloroplast;chloroplast envelope;chloroplast part;chloroplast stroma;cytoplasmic part;envelope;intracellular membrane-bounded organelle;intracellular organelle;intracellular organelle part;intracellular part;membrane-bounded organelle;mitochondrion;organelle;organelle envelope;organelle part;plastid;plastid envelope;plastid part;plastid stroma	cellular macromolecule metabolic process;cellular metabolic process;cellular process;cellular protein metabolic process;cellular response to chemical stimulus;cellular response to oxidative stress;cellular response to stimulus;cellular response to stress;macromolecule metabolic process;metabolic process;primary metabolic process;protein metabolic process;protein repair;response to abiotic stimulu…	catalytic activity;oxidoreductase activity;oxidoreductase activity, acting on a sulfur group of donors;oxidoreductase activity, acting on a sulfur group of donors, disulfide as acceptor;peptide-methionine-(S)-S-oxide reductase activity
Q9SR37	Q9SR37	Beta-glucosidase 23	2	1	4	59.72	15.0189						cell junction;cell part;cell-cell junction;cytoplasmic part;endoplasmic reticulum;endoplasmic reticulum lumen;endoplasmic reticulum part;ER body;intracellular membrane-bounded organelle;intracellular organelle;intracellular organelle lumen;intracellular organelle part;intracellular part;membrane;membrane-bounded organelle;membrane-enclosed lumen;microbody;nucleus;organelle;organelle lumen;organel…	biological regulation;carbohydrate metabolic process;cellular component organization;cellular component organization at cellular level;cellular component organization or biogenesis;cellular component organization or biogenesis at cellular level;cellular process;cellular response to cold;cellular response to stimulus;cellular response to stress;ER body organization;metabolic process;multi-organism…	beta-glucosidase activity;binding;catalytic activity;cation binding;copper ion binding;enzyme binding;fucosidase activity;glucosidase activity;hydrolase activity;hydrolase activity, acting on glycosyl bonds;hydrolase activity, hydrolyzing O-glycosyl compounds;identical protein binding;ion binding;metal ion binding;protease binding;protein binding;protein dimerization activity;protein homodimeriza…
F4INR3;P30184	F4INR3;P30184	Isoform of P30184, Cytosol aminopeptidase family protein;Leucine aminopeptidase 1	1	1	4.1	50.592	15.0088						cell part;chloroplast part;chloroplast stroma;cytoplasm;cytoplasmic part;cytosol;intracellular membrane-bounded organelle;intracellular organelle;intracellular organelle part;intracellular part;membrane-bounded organelle;organelle;organelle part;plastid part;plastid stroma;vacuole	response to cadmium ion;response to chemical stimulus;response to inorganic substance;response to metal ion;response to stimulus	aminopeptidase activity;binding;catalytic activity;cation binding;exopeptidase activity;hydrolase activity;ion binding;manganese ion binding;metal ion binding;metalloexopeptidase activity;metallopeptidase activity;peptidase activity;peptidase activity, acting on L-amino acid peptides;transition metal ion binding
F4ICX9-2;F4ICX9	F4ICX9-2;F4ICX9	Isoform of F4ICX9, Isoform 2 of TSK-associating protein 1;TSK-associating protein 1	1	1	3	84.017	14.1499						cell part;chloroplast part;chloroplast thylakoid membrane;cytoplasmic part;endoplasmic reticulum lumen;endoplasmic reticulum part;envelope;intracellular membrane-bounded organelle;intracellular organelle;intracellular organelle lumen;intracellular organelle part;intracellular part;membrane;membrane-bounded organelle;membrane-enclosed lumen;microbody;nuclear envelope;nuclear part;organelle;organel…	defense response;defense response to fungus;developmental process;multi-organism process;photomorphogenesis;post-embryonic development;response to abiotic stimulus;response to biotic stimulus;response to fungus;response to light stimulus;response to other organism;response to radiation;response to red or far red light;response to stimulus;response to stress	binding;calcium ion binding;cation binding;ion binding;metal ion binding
Q94BS2	Q94BS2	Protein MET1, chloroplastic	1	1	6	37.41	13.9117						cell part;chloroplast;chloroplast envelope;chloroplast part;chloroplast stroma;chloroplast thylakoid;chloroplast thylakoid membrane;chromoplast stroma;cytoplasmic part;envelope;intracellular membrane-bounded organelle;intracellular organelle;intracellular organelle part;intracellular part;membrane;membrane-bounded organelle;organelle;organelle envelope;organelle part;organelle subcompartment;phot…	cellular metabolic process;cellular process;metabolic process;photosynthesis;response to abiotic stimulus;response to light stimulus;response to radiation;response to stimulus;response to stress;response to wounding
Q8W585;Q9M895;O80983	Q8W585	ATP-dependent zinc metalloprotease FTSH 8, chloroplastic	14	3	30.9	73.198			17.7671	18.4497			cell part;chloroplast;chloroplast envelope;chloroplast part;chloroplast thylakoid;chloroplast thylakoid membrane;cytoplasmic part;envelope;integral to membrane;intracellular membrane-bounded organelle;intracellular organelle;intracellular organelle part;intracellular part;intrinsic to membrane;membrane;membrane part;membrane-bounded organelle;organelle;organelle envelope;organelle part;organelle …	catabolic process;cellular catabolic process;cellular macromolecule catabolic process;cellular macromolecule metabolic process;cellular metabolic process;cellular process;cellular protein catabolic process;cellular protein metabolic process;developmental process;macromolecule catabolic process;macromolecule metabolic process;metabolic process;multicellular organismal development;multicellular org…	adenyl nucleotide binding;adenyl ribonucleotide binding;ATP binding;ATPase activity;ATPase activity, coupled;ATP-dependent peptidase activity;binding;catalytic activity;cation binding;endopeptidase activity;hydrolase activity;hydrolase activity, acting on acid anhydrides;hydrolase activity, acting on acid anhydrides, in phosphorus-containing anhydrides;ion binding;metal ion binding;metalloendopep…
P56764	P56764	DNA-directed RNA polymerase subunit beta	13	13	14.1	156.36			18.9568	19.2088	18.1663		cell part;chloroplast;cytoplasmic part;intracellular membrane-bounded organelle;intracellular organelle;intracellular part;membrane-bounded organelle;organelle;plastid	biosynthetic process;cellular biosynthetic process;cellular macromolecule biosynthetic process;cellular macromolecule metabolic process;cellular metabolic process;cellular nitrogen compound metabolic process;cellular process;macromolecule biosynthetic process;macromolecule metabolic process;metabolic process;nitrogen compound metabolic process;nucleic acid metabolic process;nucleobase-containing …	binding;catalytic activity;DNA binding;DNA-directed RNA polymerase activity;nucleic acid binding;nucleotidyltransferase activity;RNA polymerase activity;transferase activity;transferase activity, transferring phosphorus-containing groups
A0A1P8B8W6;A0A1P8B8Y3;P82281	A0A1P8B8W6;A0A1P8B8Y3;P82281	Isoform of P82281, Ascorbate peroxidase 4;Isoform of P82281, Ascorbate peroxidase 4;Thylakoid lumenal 29 kDa protein, chloroplastic	9	9	52.1	31.041			20.0566	20.0028	19.5708		cell part;chloroplast;chloroplast part;chloroplast thylakoid;chloroplast thylakoid lumen;chloroplast thylakoid membrane;cytoplasm;cytoplasmic part;intracellular membrane-bounded organelle;intracellular organelle;intracellular organelle part;intracellular part;membrane;membrane-bounded organelle;nucleus;organelle;organelle part;organelle subcompartment;photosynthetic membrane;plastid;plastid part;…	response to chemical stimulus;response to oxidative stress;response to stimulus;response to stress	antioxidant activity;binding;catalytic activity;cation binding;heme binding;ion binding;iron ion binding;metal ion binding;oxidoreductase activity;oxidoreductase activity, acting on peroxide as acceptor;peroxidase activity;tetrapyrrole binding;transition metal ion binding
Q66GR6-2;Q66GR6	Q66GR6-2;Q66GR6	Isoform of Q66GR6, Isoform 2 of Single-stranded DNA-binding protein WHY3, chloroplastic;Single-stranded DNA-binding protein WHY3, chloroplastic	9	8	36.7	29.64			19.0876	21.3333			cell part;chloroplast;chloroplast part;chloroplast stroma;chromosome;cytoplasmic chromosome;cytoplasmic part;intracellular membrane-bounded organelle;intracellular non-membrane-bounded organelle;intracellular organelle;intracellular organelle part;intracellular part;membrane-bounded organelle;non-membrane-bounded organelle;nucleoid;organelle;organelle part;plastid;plastid chromosome;plastid part;…	biological regulation;biosynthetic process;cellular biosynthetic process;cellular macromolecule biosynthetic process;cellular macromolecule metabolic process;cellular metabolic process;cellular nitrogen compound metabolic process;cellular process;cellular response to stimulus;cellular response to stress;defense response;DNA metabolic process;DNA repair;macromolecule biosynthetic process;macromole…	binding;DNA binding;nucleic acid binding
Q9M9S3	Q9M9S3	Single-stranded DNA-binding protein WHY1, chloroplastic	9	8	49.4	29.058			20.3157	21.6564			cell part;chloroplast;chromosome;cytoplasmic chromosome;cytoplasmic part;intracellular membrane-bounded organelle;intracellular non-membrane-bounded organelle;intracellular organelle;intracellular organelle part;intracellular part;membrane-bounded organelle;non-membrane-bounded organelle;nucleoid;organelle;organelle part;plastid;plastid chromosome;plastid part	biological regulation;biosynthetic process;cellular biosynthetic process;cellular macromolecule biosynthetic process;cellular macromolecule metabolic process;cellular metabolic process;cellular nitrogen compound metabolic process;cellular process;cellular response to stimulus;cellular response to stress;defense response;DNA metabolic process;DNA repair;macromolecule biosynthetic process;macromole…	binding;DNA binding;nucleic acid binding;sequence-specific DNA binding;single-stranded DNA binding;structure-specific DNA binding;telomeric DNA binding
Q9SQI8	Q9SQI8	Dihydrolipoyllysine-residue acetyltransferase component 4 of pyruvate dehydrogenase complex, chloroplastic	9	8	27.7	50.08			19.0346	19.6129	18.0428		cell part;chloroplast;chloroplast envelope;chloroplast part;chloroplast stroma;chloroplast thylakoid;cytoplasmic part;cytosolic part;cytosolic ribosome;envelope;intracellular membrane-bounded organelle;intracellular non-membrane-bounded organelle;intracellular organelle;intracellular organelle part;intracellular part;macromolecular complex;membrane;membrane-bounded organelle;non-membrane-bounded …	acetyl-CoA biosynthetic process;acetyl-CoA biosynthetic process from pyruvate;acetyl-CoA metabolic process;alcohol catabolic process;alcohol metabolic process;biosynthetic process;carbohydrate catabolic process;carbohydrate metabolic process;carboxylic acid metabolic process;catabolic process;cellular biosynthetic process;cellular carbohydrate catabolic process;cellular carbohydrate metabolic pro…	acetyltransferase activity;catalytic activity;dihydrolipoamide S-acyltransferase activity;dihydrolipoyllysine-residue acetyltransferase activity;S-acetyltransferase activity;S-acyltransferase activity;transferase activity;transferase activity, transferring acyl groups;transferase activity, transferring acyl groups other than amino-acyl groups
F4K180;Q8L7S8-2;Q8L7S8	F4K180;Q8L7S8-2;Q8L7S8	Isoform of Q8L7S8, DEAD box RNA helicase (RH3);Isoform of Q8L7S8, Isoform 2 of DEAD-box ATP-dependent RNA helicase 3, chloroplastic;DEAD-box ATP-dependent RNA helicase 3, chloroplastic	8	8	15.3	70.892			18.3031				cell part;chloroplast;chloroplast envelope;chloroplast part;chloroplast stroma;cytoplasmic part;envelope;intracellular membrane-bounded organelle;intracellular non-membrane-bounded organelle;intracellular organelle;intracellular organelle part;intracellular part;membrane;membrane-bounded organelle;non-membrane-bounded organelle;nuclear part;nucleolus;nucleus;organelle;organelle envelope;organelle…	cellular macromolecule metabolic process;cellular metabolic process;cellular nitrogen compound metabolic process;cellular process;macromolecule metabolic process;metabolic process;nitrogen compound metabolic process;nucleic acid metabolic process;nucleobase-containing compound metabolic process;primary metabolic process;RNA metabolic process;RNA secondary structure unwinding	adenyl nucleotide binding;adenyl ribonucleotide binding;ATP binding;ATPase activity;ATPase activity, coupled;ATP-dependent helicase activity;ATP-dependent RNA helicase activity;binding;catalytic activity;cation binding;helicase activity;hydrolase activity;hydrolase activity, acting on acid anhydrides;hydrolase activity, acting on acid anhydrides, in phosphorus-containing anhydrides;ion binding;me…
P56763	P56763	DNA-directed RNA polymerase subunit beta	8	8	14.4	78.582			18.5745	18.8295	18.2733		cell part;chloroplast;cytoplasmic part;intracellular membrane-bounded organelle;intracellular organelle;intracellular part;membrane-bounded organelle;organelle;plastid	biosynthetic process;cellular biosynthetic process;cellular macromolecule biosynthetic process;cellular macromolecule metabolic process;cellular metabolic process;cellular nitrogen compound metabolic process;cellular process;macromolecule biosynthetic process;macromolecule metabolic process;metabolic process;nitrogen compound metabolic process;nucleic acid metabolic process;nucleobase-containing …	binding;catalytic activity;DNA binding;DNA-directed RNA polymerase activity;nucleic acid binding;nucleotidyltransferase activity;RNA polymerase activity;transferase activity;transferase activity, transferring phosphorus-containing groups
P49107;F4KC80;P49107-2	P49107;F4KC80;P49107-2	Photosystem I reaction center subunit N, chloroplastic;Isoform of P49107, Photosystem I reaction center subunit PSI-N, chloroplast, putative / PSI-N, putative (PSAN);Isoform of P49107, Isoform 2 of Photosystem I reaction center subunit N, chloroplastic	7	7	33.9	18.429			18.6116		17.7532	19.1304	cell part;chloroplast;chloroplast part;chloroplast thylakoid;chloroplast thylakoid membrane;cytoplasmic part;intracellular membrane-bounded organelle;intracellular organelle;intracellular organelle part;intracellular part;macromolecular complex;membrane;membrane part;membrane-bounded organelle;organelle;organelle part;organelle subcompartment;photosynthetic membrane;photosystem;photosystem I;plas…	cellular metabolic process;cellular process;metabolic process;photosynthesis
F4JPJ7;P19456;A0A1P8AYX4;P20649;A0A1P8BD43;A0A1P8B2V0;F4HU00;A0A1P8AMR3;A0A1P8AMR6;A0A1P8B2U9;A0A1P8B2Y6;Q43128;P20431;Q9SJB3;Q42556	F4JPJ7;P19456;A0A1P8AYX4;P20649	Isoform of P19456, Plasma membrane ATPase;ATPase 2, plasma membrane-type;Isoform of P20649, Plasma membrane ATPase;ATPase 1, plasma membrane-type	7	5	9.5	108.31					19.2658	18.8523	cell junction;cell part;cell-cell junction;cytoplasmic part;Golgi apparatus;integral to membrane;intracellular membrane-bounded organelle;intracellular organelle;intracellular part;intrinsic to membrane;membrane;membrane part;membrane-bounded organelle;nucleus;organelle;plasma membrane;plasmodesma;vacuole	ATP biosynthetic process;ATP hydrolysis coupled proton transport;ATP metabolic process;biological regulation;biosynthetic process;cation transport;cellular biosynthetic process;cellular metabolic process;cellular nitrogen compound biosynthetic process;cellular nitrogen compound metabolic process;cellular process;energy coupled proton transport, against electrochemical gradient;establishment of lo…	active transmembrane transporter activity;adenyl nucleotide binding;adenyl ribonucleotide binding;ATP binding;ATPase activity;ATPase activity, coupled;ATPase activity, coupled to movement of substances;ATPase activity, coupled to transmembrane movement of ions;ATPase activity, coupled to transmembrane movement of ions, phosphorylative mechanism;ATPase activity, coupled to transmembrane movement o…
P42737-2;P42737;A8MQY4;F4K875;F4K873	P42737-2;P42737;A8MQY4;F4K875;F4K873	Isoform of P42737, Isoform 2 of Beta carbonic anhydrase 2, chloroplastic;Beta carbonic anhydrase 2, chloroplastic;Isoform of P42737, Carbonic anhydrase;Isoform of P42737, Carbonic anhydrase;Isoform of P42737, Carbonic anhydrase	7	3	37.5	28.344					17.167		cell part;chloroplast membrane;chloroplast part;chloroplast stroma;cytoplasmic part;cytosol;intracellular organelle part;intracellular part;membrane;organelle membrane;organelle part;plastid membrane;plastid part;plastid stroma	carbon utilization	binding;carbonate dehydratase activity;carbon-oxygen lyase activity;catalytic activity;cation binding;hydro-lyase activity;ion binding;lyase activity;metal ion binding;transition metal ion binding;zinc ion binding
Q9LHA8	Q9LHA8	Probable mediator of RNA polymerase II transcription subunit 37c	7	1	15.2	71.101			14.6797				apoplast;cell part;cell wall;cytoplasmic part;cytosol;external encapsulating structure;extracellular region;Golgi apparatus;intracellular membrane-bounded organelle;intracellular organelle;intracellular organelle part;intracellular part;membrane;membrane-bounded organelle;mitochondrion;nucleus;organelle;organelle membrane;organelle part;plasma membrane;vacuolar membrane;vacuolar part	biological regulation;biosynthetic process;cellular biosynthetic process;cellular macromolecule biosynthetic process;cellular macromolecule metabolic process;cellular metabolic process;cellular nitrogen compound metabolic process;cellular process;cellular protein metabolic process;macromolecule biosynthetic process;macromolecule metabolic process;macromolecule modification;metabolic process;multi…	adenyl nucleotide binding;adenyl ribonucleotide binding;ATP binding;binding;enzyme binding;nucleotide binding;protein binding;purine nucleotide binding;purine ribonucleoside triphosphate binding;purine ribonucleotide binding;ribonucleotide binding;ubiquitin protein ligase binding
F4JF21;F4JF21-2	F4JF21;F4JF21-2	Protein PLASTID TRANSCRIPTIONALLY ACTIVE 10;Isoform of F4JF21, Isoform 2 of Protein PLASTID TRANSCRIPTIONALLY ACTIVE 10	6	6	14.4	78.813			18.9949	18.8842	17.4667				binding;nucleic acid binding
Q8H112;Q8H112-3;Q8H112-2	Q8H112;Q8H112-3;Q8H112-2	PGR5-like protein 1A, chloroplastic;Isoform of Q8H112, Isoform 3 of PGR5-like protein 1A, chloroplastic;Isoform of Q8H112, Isoform 2 of PGR5-like protein 1A, chloroplastic	6	6	23.5	35.721			19.4737		19.8182	20.8544	cell part;chloroplast;chloroplast part;chloroplast thylakoid;chloroplast thylakoid membrane;cytoplasmic part;integral to membrane;intracellular membrane-bounded organelle;intracellular organelle;intracellular organelle part;intracellular part;intrinsic to membrane;membrane;membrane part;membrane-bounded organelle;organelle;organelle part;organelle subcompartment;photosynthetic membrane;plastid;pl…	cellular metabolic process;cellular process;electron transport chain;generation of precursor metabolites and energy;metabolic process;oxidation-reduction process;photosynthesis;photosynthetic electron transport chain;photosynthetic electron transport in photosystem I	binding;catalytic activity;identical protein binding;oxidoreductase activity;oxidoreductase activity, acting on iron-sulfur proteins as donors;protein binding
Q9M591;F4J0U9	Q9M591;F4J0U9	Magnesium-protoporphyrin IX monomethyl ester [oxidative] cyclase, chloroplastic;Isoform of Q9M591, Dicarboxylate diiron protein, putative (Crd1)	6	6	18.6	47.63			17.7265	19.7555	19.5774		cell part;chloroplast;chloroplast envelope;chloroplast inner membrane;chloroplast membrane;chloroplast part;chloroplast thylakoid;chloroplast thylakoid membrane;cytoplasmic part;envelope;intracellular membrane-bounded organelle;intracellular organelle;intracellular organelle part;intracellular part;membrane;membrane-bounded organelle;organelle;organelle envelope;organelle inner membrane;organelle…	biosynthetic process;cellular biosynthetic process;cellular component organization;cellular component organization at cellular level;cellular component organization or biogenesis;cellular component organization or biogenesis at cellular level;cellular metabolic process;cellular nitrogen compound biosynthetic process;cellular nitrogen compound metabolic process;cellular process;chlorophyll biosynt…	binding;catalytic activity;cation binding;DNA binding;ion binding;magnesium-protoporphyrin IX monomethyl ester (oxidative) cyclase activity;metal ion binding;monooxygenase activity;nucleic acid binding;oxidoreductase activity;oxidoreductase activity, acting on paired donors, with incorporation or reduction of molecular oxygen;oxidoreductase activity, acting on paired donors, with incorporation or…
P10798;P10797;F4KA76;B3H5S2;P10796	P10798;P10797;F4KA76;B3H5S2;P10796	Ribulose bisphosphate carboxylase small chain 3B, chloroplastic;Ribulose bisphosphate carboxylase small chain 2B, chloroplastic;Isoform of P10798, Ribulose bisphosphate carboxylase small chain;Isoform of P10798, Ribulose bisphosphate carboxylase small chai	6	3	39.2	20.284			19.7574				apoplast;cell part;cell wall;chloroplast;chloroplast envelope;chloroplast membrane;chloroplast part;chloroplast stroma;cytoplasmic part;cytosolic part;cytosolic ribosome;envelope;external encapsulating structure;extracellular region;intracellular membrane-bounded organelle;intracellular non-membrane-bounded organelle;intracellular organelle;intracellular organelle part;intracellular part;macromol…	biosynthetic process;carbohydrate biosynthetic process;carbohydrate metabolic process;carbon fixation;cellular biosynthetic process;cellular component biogenesis;cellular component biogenesis at cellular level;cellular component organization or biogenesis;cellular component organization or biogenesis at cellular level;cellular metabolic compound salvage;cellular metabolic process;cellular process…	carbon-carbon lyase activity;carboxy-lyase activity;catalytic activity;lyase activity;monooxygenase activity;oxidoreductase activity;ribulose-bisphosphate carboxylase activity
O04331;Q9LY99	O04331	Prohibitin-3, mitochondrial	6	2	28.9	30.399			17.2692	19.3768	19.0009	20.1141	cell part;cytoplasmic part;integral to membrane;intracellular membrane-bounded organelle;intracellular non-membrane-bounded organelle;intracellular organelle;intracellular organelle part;intracellular part;intrinsic to membrane;macromolecular complex;membrane;membrane part;membrane-bounded organelle;mitochondrial membrane part;mitochondrial part;mitochondrial respiratory chain complex I;mitochond…	anatomical structure development;cell division;cell growth;cellular component organization;cellular component organization at cellular level;cellular component organization or biogenesis;cellular component organization or biogenesis at cellular level;cellular process;developmental process;growth;lateral root development;mitochondrion organization;organ development;organelle organization;post-embr…
Q39141	Q39141	Chlorophyll a-b binding protein, chloroplastic	6	0	41.5	28.054			18.1746				cell part;chloroplast;chloroplast part;chloroplast thylakoid;chloroplast thylakoid membrane;cytoplasmic part;integral to membrane;intracellular membrane-bounded organelle;intracellular organelle;intracellular organelle part;intracellular part;intrinsic to membrane;macromolecular complex;membrane;membrane part;membrane-bounded organelle;organelle;organelle part;organelle subcompartment;photosynthe…	cellular macromolecule metabolic process;cellular metabolic process;cellular process;cellular protein metabolic process;generation of precursor metabolites and energy;macromolecule metabolic process;macromolecule modification;metabolic process;photosynthesis, light harvesting;primary metabolic process;protein metabolic process;protein modification process;protein-chromophore linkage	binding;cation binding;chlorophyll binding;ion binding;metal ion binding;tetrapyrrole binding
F4J3M2	F4J3M2	Plastid transcriptionally active 3	5	5	11	102.92			16.9631
P49209;Q9SZX9;A0A1P8B5B3	P49209	60S ribosomal protein L9-1	5	5	32	22.017					19.5118		cell junction;cell part;cell-cell junction;chloroplast;chloroplast envelope;chloroplast part;cytoplasmic part;cytosol;cytosolic large ribosomal subunit;cytosolic part;cytosolic ribosome;envelope;intracellular membrane-bounded organelle;intracellular non-membrane-bounded organelle;intracellular organelle;intracellular organelle part;intracellular part;large ribosomal subunit;macromolecular complex…	adaxial/abaxial pattern specification;biosynthetic process;cellular biosynthetic process;cellular macromolecule biosynthetic process;cellular macromolecule metabolic process;cellular metabolic process;cellular process;cellular protein metabolic process;developmental process;macromolecule biosynthetic process;macromolecule metabolic process;metabolic process;pattern specification process;primary m…	binding;nucleic acid binding;RNA binding;rRNA binding;structural constituent of ribosome;structural molecule activity
P56766	P56766	Photosystem I P700 chlorophyll a apoprotein A1	5	5	7.7	83.23			20.2797				cell part;chloroplast part;chloroplast thylakoid membrane;cytoplasmic part;integral to membrane;intracellular organelle part;intracellular part;intrinsic to membrane;macromolecular complex;membrane;membrane part;organelle part;photosynthetic membrane;photosystem;photosystem I;plastid part;plastid thylakoid membrane;protein complex;thylakoid membrane;thylakoid part	cellular macromolecule metabolic process;cellular metabolic process;cellular process;cellular protein metabolic process;macromolecule metabolic process;macromolecule modification;metabolic process;photosynthesis;primary metabolic process;protein metabolic process;protein modification process;protein-chromophore linkage	4 iron, 4 sulfur cluster binding;binding;catalytic activity;cation binding;chlorophyll binding;electron carrier activity;ion binding;iron-sulfur cluster binding;magnesium ion binding;metal cluster binding;metal ion binding;oxidoreductase activity;tetrapyrrole binding
Q9FFJ2;A8MSF2	Q9FFJ2;A8MSF2	Rubredoxin family protein;Isoform of Q9FFJ2, Rubredoxin family protein	5	5	28.8	28.458			19.6243				cell part;chloroplast;chloroplast envelope;chloroplast part;chloroplast thylakoid;chloroplast thylakoid membrane;cytoplasmic part;envelope;intracellular membrane-bounded organelle;intracellular organelle;intracellular organelle part;intracellular part;membrane;membrane-bounded organelle;organelle;organelle envelope;organelle part;organelle subcompartment;photosynthetic membrane;plastid;plastid en…		binding;cation binding;ion binding;iron ion binding;metal ion binding;transition metal ion binding
Q9S7Q2	Q9S7Q2	Pentatricopeptide repeat-containing protein At1g74850, chloroplastic	5	5	6.8	96.324			18.6528				cell part;chloroplast;chromosome;cytoplasmic chromosome;cytoplasmic part;intracellular membrane-bounded organelle;intracellular non-membrane-bounded organelle;intracellular organelle;intracellular organelle part;intracellular part;membrane-bounded organelle;non-membrane-bounded organelle;nucleoid;organelle;organelle part;plastid;plastid chromosome;plastid part	biological regulation;biosynthetic process;cellular biosynthetic process;cellular component organization;cellular component organization at cellular level;cellular component organization or biogenesis;cellular component organization or biogenesis at cellular level;cellular macromolecule biosynthetic process;cellular macromolecule metabolic process;cellular metabolic process;cellular nitrogen comp…
Q41932	Q41932	Oxygen-evolving enhancer protein 3-2, chloroplastic	5	4	32.2	24.643			16.5276		17.4283	16.506	apoplast;cell part;chloroplast;chloroplast part;chloroplast stroma;chloroplast thylakoid;chloroplast thylakoid membrane;cytoplasmic part;extracellular region;extrinsic to membrane;intracellular membrane-bounded organelle;intracellular organelle;intracellular organelle part;intracellular part;macromolecular complex;membrane;membrane part;membrane-bounded organelle;organelle;organelle part;organell…	cellular metabolic process;cellular process;metabolic process;photosynthesis	binding;calcium ion binding;cation binding;ion binding;metal ion binding
A8MRV1;P59259	A8MRV1;P59259	Isoform of Q9LQN6, Histone H4;Histone H4	4	4	34.9	9.3939					21.0676		cell junction;cell part;cell-cell junction;chloroplast;chromosomal part;cytoplasmic part;cytosol;intracellular membrane-bounded organelle;intracellular non-membrane-bounded organelle;intracellular organelle;intracellular organelle part;intracellular part;macromolecular complex;membrane;membrane-bounded organelle;non-membrane-bounded organelle;nuclear part;nucleolus;nucleosome;nucleus;organelle;or…	cellular component assembly;cellular component assembly at cellular level;cellular component organization;cellular component organization at cellular level;cellular component organization or biogenesis;cellular component organization or biogenesis at cellular level;cellular macromolecular complex assembly;cellular macromolecular complex subunit organization;cellular process;chromatin organization…	binding;DNA binding;nucleic acid binding
F4JIM7;Q93Z16	F4JIM7;Q93Z16	Isoform of Q93Z16, Ribophorin II (RPN2) family protein;Dolichyl-diphosphooligosaccharide--protein glycosyltransferase subunit 2	4	4	11.2	73.397					17.973		cell junction;cell part;cell wall;cell-cell junction;cytoplasmic part;endoplasmic reticulum;endoplasmic reticulum part;external encapsulating structure;Golgi apparatus;integral to membrane;intracellular membrane-bounded organelle;intracellular organelle;intracellular organelle part;intracellular part;intrinsic to membrane;macromolecular complex;membrane;membrane part;membrane-bounded organelle;mi…	carbohydrate metabolic process;cellular carbohydrate metabolic process;cellular macromolecule metabolic process;cellular metabolic process;cellular process;cellular protein metabolic process;glycosylation;macromolecule glycosylation;macromolecule metabolic process;macromolecule modification;metabolic process;primary metabolic process;protein glycosylation;protein metabolic process;protein modific…	catalytic activity;transferase activity;transferase activity, transferring glycosyl groups
O65502	O65502	AT4g35250/F23E12_190	4	4	11.4	43.723			16.8331				cell part;chloroplast;chloroplast part;chloroplast thylakoid;cytoplasmic part;intracellular membrane-bounded organelle;intracellular organelle;intracellular organelle part;intracellular part;membrane-bounded organelle;organelle;organelle part;organelle subcompartment;plastid;plastid part;plastid thylakoid;thylakoid	cellular component assembly;cellular component assembly at cellular level;cellular component organization;cellular component organization at cellular level;cellular component organization or biogenesis;cellular component organization or biogenesis at cellular level;cellular macromolecular complex assembly;cellular macromolecular complex subunit organization;cellular process;cellular protein compl…	binding;nucleic acid binding;RNA binding;translation factor activity, nucleic acid binding;translation initiation factor activity
P43286;A0A1P8AYA1;P43287	P43286	Aquaporin PIP2-1	4	4	15	30.474					20.7547		cell junction;cell part;cell-cell junction;chloroplast;cytoplasmic part;integral to membrane;integral to plasma membrane;intracellular membrane-bounded organelle;intracellular organelle;intracellular part;intrinsic to membrane;intrinsic to plasma membrane;membrane;membrane part;membrane-bounded organelle;organelle;plasma membrane;plasma membrane part;plasmodesma;plastid;vacuole	biological regulation;carbohydrate transport;cell volume homeostasis;cellular chemical homeostasis;cellular homeostasis;cellular process;cellular water homeostasis;chemical homeostasis;establishment of localization;fluid transport;glycerol transport;homeostatic process;hydrogen peroxide transmembrane transport;ion transmembrane transport;ion transport;organic alcohol transport;organic substance t…	alcohol transmembrane transporter activity;binding;channel activity;enzyme binding;glycerol channel activity;glycerol transmembrane transporter activity;passive transmembrane transporter activity;polyol transmembrane transporter activity;protein binding;substrate-specific channel activity;substrate-specific transmembrane transporter activity;substrate-specific transporter activity;transmembrane t…
Q9C9C6;Q9C9C5;Q9FZ76	Q9C9C6;Q9C9C5;Q9FZ76	60S ribosomal protein L6-2;60S ribosomal protein L6-3;60S ribosomal protein L6-1	4	4	15.9	26.008					18.6925		cell junction;cell part;cell-cell junction;chloroplast;cytoplasmic part;cytosol;cytosolic large ribosomal subunit;cytosolic part;cytosolic ribosome;endoplasmic reticulum;intracellular membrane-bounded organelle;intracellular non-membrane-bounded organelle;intracellular organelle;intracellular organelle part;intracellular part;large ribosomal subunit;macromolecular complex;membrane;membrane-bounde…	biosynthetic process;cellular biosynthetic process;cellular macromolecule biosynthetic process;cellular macromolecule metabolic process;cellular metabolic process;cellular process;cellular protein metabolic process;macromolecule biosynthetic process;macromolecule metabolic process;metabolic process;primary metabolic process;protein metabolic process;response to chemical stimulus;response to cytok…	structural constituent of ribosome;structural molecule activity
Q9LV33;A0A1I9LMX7;A0A1I9LMX8;A0A1I9LMX9;A0A1I9LMY0;A0A1I9LMX6;Q9LV34-2;Q9LV34	Q9LV33	Beta-glucosidase 44	4	4	9.2	58.983					16.2597	19.359	cell part;cell wall;cytoplasmic part;cytosolic part;cytosolic ribosome;external encapsulating structure;extracellular region;intracellular non-membrane-bounded organelle;intracellular organelle;intracellular part;macromolecular complex;non-membrane-bounded organelle;organelle;plant-type cell wall;ribonucleoprotein complex;ribosome	carbohydrate metabolic process;metabolic process;primary metabolic process	4-methylumbelliferyl-beta-D-glucopyranoside beta-glucosidase activity;amygdalin beta-glucosidase activity;beta-gentiobiose beta-glucosidase activity;beta-glucosidase activity;beta-mannosidase activity;binding;catalytic activity;cation binding;cellobiose glucosidase activity;esculin beta-glucosidase activity;glucosidase activity;hydrolase activity;hydrolase activity, acting on glycosyl bonds;hydro…
Q9LYA9	Q9LYA9	Chloroplast stem-loop binding protein of 41 kDa a, chloroplastic	4	4	17.2	43.929			18.338				apoplast;cell part;chloroplast;chloroplast envelope;chloroplast part;chloroplast stroma;chloroplast thylakoid;cytoplasmic part;envelope;extracellular region;intracellular membrane-bounded organelle;intracellular non-membrane-bounded organelle;intracellular organelle;intracellular organelle part;intracellular part;macromolecular complex;membrane-bounded organelle;non-membrane-bounded organelle;org…	biological regulation;biosynthetic process;cellular biosynthetic process;cellular component organization;cellular component organization at cellular level;cellular component organization or biogenesis;cellular component organization or biogenesis at cellular level;cellular macromolecule biosynthetic process;cellular macromolecule metabolic process;cellular metabolic process;cellular nitrogen comp…	binding;nucleic acid binding;poly(U) RNA binding;poly-pyrimidine tract binding;RNA binding;rRNA binding;single-stranded RNA binding
Q9SZJ5;Q94C74;Q94C74-2	Q9SZJ5	Serine hydroxymethyltransferase 1, mitochondrial	4	4	13	57.4			15.0127		16.5964		apoplast;cell part;chloroplast;chloroplast part;chloroplast stroma;chloroplast thylakoid;cytoplasmic part;cytosol;cytosolic part;cytosolic ribosome;extracellular region;intracellular membrane-bounded organelle;intracellular non-membrane-bounded organelle;intracellular organelle;intracellular organelle lumen;intracellular organelle part;intracellular part;macromolecular complex;membrane;membrane-b…	amine metabolic process;biosynthetic process;carboxylic acid metabolic process;cell death;cellular amine metabolic process;cellular amino acid metabolic process;cellular aromatic compound metabolic process;cellular biosynthetic process;cellular ketone metabolic process;cellular metabolic compound salvage;cellular metabolic process;cellular nitrogen compound metabolic process;cellular process;cell…	binding;catalytic activity;cofactor binding;glycine hydroxymethyltransferase activity;hydroxymethyl-, formyl- and related transferase activity;nucleic acid binding;poly(U) RNA binding;poly-pyrimidine tract binding;pyridoxal phosphate binding;RNA binding;single-stranded RNA binding;transferase activity;transferase activity, transferring one-carbon groups;vitamin B6 binding;vitamin binding
F4IT48;P60039;Q9LHP1	F4IT48;P60039;Q9LHP1	Isoform of P60039, Ribosomal protein L30/L7 family protein;60S ribosomal protein L7-3;60S ribosomal protein L7-4	4	3	25.1	28.519					19.8207	21.9872	cell junction;cell part;cell-cell junction;chloroplast;cytoplasmic part;cytosol;cytosolic large ribosomal subunit;cytosolic part;cytosolic ribosome;intracellular membrane-bounded organelle;intracellular non-membrane-bounded organelle;intracellular organelle;intracellular organelle part;intracellular part;large ribosomal subunit;macromolecular complex;membrane;membrane-bounded organelle;non-membra…
Q940V1	Q940V1	AT4g39960/T5J17_130	4	3	10.5	48.031					17.7985	17.8467	cell part;chloroplast;chloroplast envelope;chloroplast part;chloroplast thylakoid membrane;cytoplasmic part;envelope;intracellular membrane-bounded organelle;intracellular organelle;intracellular organelle part;intracellular part;membrane;membrane-bounded organelle;organelle;organelle envelope;organelle part;photosynthetic membrane;plastid;plastid envelope;plastid part;plastid thylakoid membrane;…	cellular macromolecule metabolic process;cellular metabolic process;cellular process;cellular protein metabolic process;macromolecule metabolic process;metabolic process;primary metabolic process;protein folding;protein metabolic process;protein refolding;response to abiotic stimulus;response to heat;response to stimulus;response to stress;response to temperature stimulus	adenyl nucleotide binding;adenyl ribonucleotide binding;ATP binding;binding;cation binding;chaperone binding;ion binding;metal ion binding;nucleotide binding;protein binding;purine nucleotide binding;purine ribonucleoside triphosphate binding;purine ribonucleotide binding;ribonucleotide binding;unfolded protein binding
Q96291	Q96291	2-Cys peroxiredoxin BAS1, chloroplastic	4	1	30.1	29.092			15.0244				apoplast;cell part;chloroplast;chloroplast envelope;chloroplast part;chloroplast stroma;cytoplasmic part;envelope;extracellular region;intracellular membrane-bounded organelle;intracellular organelle;intracellular organelle part;intracellular part;membrane-bounded organelle;organelle;organelle envelope;organelle part;plastid;plastid envelope;plastid part;plastid stroma;stromule;thylakoid	defense response;defense response to bacterium;multi-organism process;response to abiotic stimulus;response to bacterium;response to biotic stimulus;response to cold;response to other organism;response to stimulus;response to stress;response to temperature stimulus	antioxidant activity;catalytic activity;oxidoreductase activity;oxidoreductase activity, acting on paired donors, with incorporation or reduction of molecular oxygen;oxidoreductase activity, acting on peroxide as acceptor;peroxidase activity;peroxiredoxin activity
Q9S9N1	Q9S9N1	Heat shock 70 kDa protein 5	4	1	7.1	70.914					16.803		cell part;cell wall;chloroplast;cytoplasmic part;external encapsulating structure;intracellular membrane-bounded organelle;intracellular organelle;intracellular part;membrane;membrane-bounded organelle;organelle;plasma membrane;plastid	multi-organism process;response to abiotic stimulus;response to biotic stimulus;response to heat;response to other organism;response to stimulus;response to stress;response to temperature stimulus;response to virus	adenyl nucleotide binding;adenyl ribonucleotide binding;ATP binding;binding;nucleotide binding;purine nucleotide binding;purine ribonucleoside triphosphate binding;purine ribonucleotide binding;ribonucleotide binding
A0A1I9LNS4;Q9M1R2	A0A1I9LNS4;Q9M1R2	Isoform of Q9M1R2, Class II aaRS and biotin synthetases superfamily protein;Proline--tRNA ligase, cytoplasmic	3	3	8.1	59.173					16.802		cell junction;cell part;cell-cell junction;cytoplasmic part;cytosol;intracellular part;membrane;plasmodesma	amine metabolic process;amino acid activation;carboxylic acid metabolic process;cellular amine metabolic process;cellular amino acid metabolic process;cellular ketone metabolic process;cellular macromolecule metabolic process;cellular metabolic process;cellular nitrogen compound metabolic process;cellular process;macromolecule metabolic process;metabolic process;ncRNA metabolic process;nitrogen c…	adenyl nucleotide binding;adenyl ribonucleotide binding;aminoacyl-tRNA ligase activity;ATP binding;binding;catalytic activity;ligase activity;ligase activity, forming aminoacyl-tRNA and related compounds;ligase activity, forming carbon-oxygen bonds;nucleotide binding;proline-tRNA ligase activity;purine nucleotide binding;purine ribonucleoside triphosphate binding;purine ribonucleotide binding;rib…
A0A1P8AWY1;Q8W4D6;A0A1P8AWU9	A0A1P8AWY1;Q8W4D6;A0A1P8AWU9	Isoform of A0A1P8AWU9, High chlorophyll fluorescence phenotype 173;Isoform of A0A1P8AWU9, High chlorophyll fluorescence phenotype 173;High chlorophyll fluorescence phenotype 173	3	3	7.8	61.83			15.7713				cell part;chloroplast;chloroplast envelope;chloroplast part;chloroplast stroma;cytoplasmic part;envelope;intracellular membrane-bounded organelle;intracellular organelle;intracellular organelle part;intracellular part;membrane-bounded organelle;organelle;organelle envelope;organelle part;plastid;plastid envelope;plastid part;plastid stroma	cellular process;translational initiation
B3H4B6;Q9T029;Q8GYL5;Q9SIW5;F4IHJ8;Q9SIK2	B3H4B6;Q9T029;Q8GYL5;Q9SIW5	Isoform of Q9T029, Ribosomal protein S25 family protein;40S ribosomal protein S25-4;40S ribosomal protein S25-3;40S ribosomal protein S25-1	3	3	34.6	11.925					17.1728		cell part;cytoplasmic part;cytosolic part;cytosolic ribosome;cytosolic small ribosomal subunit;intracellular non-membrane-bounded organelle;intracellular organelle;intracellular organelle part;intracellular part;macromolecular complex;non-membrane-bounded organelle;organelle;organelle part;ribonucleoprotein complex;ribosome;small ribosomal subunit
B9DGY1;F4JFM1	B9DGY1;F4JFM1	Protein ACTIVITY OF BC1 COMPLEX KINASE 7, chloroplastic;Isoform of B9DGY1, Protein kinase superfamily protein	3	3	4.6	78.278					17.4005				catalytic activity;kinase activity;transferase activity;transferase activity, transferring phosphorus-containing groups
F4I3P9	F4I3P9	UDP-N-acetylmuramoyl-L-alanyl-D-glutamate--2,6-diaminopimelate ligase MurE homolog, chloroplastic	3	3	6.3	85.586			16.0639				cell part;chloroplast;cytoplasmic part;intracellular membrane-bounded organelle;intracellular non-membrane-bounded organelle;intracellular organelle;intracellular part;membrane-bounded organelle;non-membrane-bounded organelle;nucleoid;organelle;plastid	biological regulation;biosynthetic process;cell division;cellular component organization;cellular component organization at cellular level;cellular component organization or biogenesis;cellular component organization or biogenesis at cellular level;cellular process;chloroplast fission;chloroplast organization;metabolic process;organelle fission;organelle organization;plastid fission;plastid organ…	acid-amino acid ligase activity;adenyl nucleotide binding;adenyl ribonucleotide binding;ATP binding;binding;catalytic activity;ligase activity;ligase activity, forming carbon-nitrogen bonds;nucleotide binding;purine nucleotide binding;purine ribonucleoside triphosphate binding;purine ribonucleotide binding;ribonucleotide binding
F4IHY7	F4IHY7	Protein PLASTID TRANSCRIPTIONALLY ACTIVE 12, chloroplastic	3	3	8.3	60.895			16.2066				cell part;chloroplast;chromosome;cytoplasmic chromosome;cytoplasmic part;intracellular membrane-bounded organelle;intracellular non-membrane-bounded organelle;intracellular organelle;intracellular organelle part;intracellular part;membrane-bounded organelle;non-membrane-bounded organelle;nucleoid;organelle;organelle part;plastid;plastid chromosome;plastid part	biological regulation;biosynthetic process;cellular biosynthetic process;cellular component organization;cellular component organization at cellular level;cellular component organization or biogenesis;cellular component organization or biogenesis at cellular level;cellular macromolecule biosynthetic process;cellular macromolecule metabolic process;cellular metabolic process;cellular nitrogen comp…
F4K5B9	F4K5B9	Eukaryotic aspartyl protease family protein	3	3	8.6	48.694					16.4501		anchored to membrane;anchored to plasma membrane;cell part;cell wall;external encapsulating structure;extracellular region;intrinsic to membrane;intrinsic to plasma membrane;membrane part;plant-type cell wall;plasma membrane part	catabolic process;macromolecule catabolic process;macromolecule metabolic process;metabolic process;primary metabolic process;protein catabolic process;protein metabolic process;proteolysis	aspartic-type endopeptidase activity;aspartic-type peptidase activity;catalytic activity;endopeptidase activity;hydrolase activity;peptidase activity;peptidase activity, acting on L-amino acid peptides
F4K5C7;Q93VH9;Q8VYK6;P49204;F4IMI7	F4K5C7;Q93VH9;Q8VYK6;P49204	Isoform of P49204, 40S ribosomal protein S4;40S ribosomal protein S4-1;40S ribosomal protein S4-3;40S ribosomal protein S4-2	3	3	11.5	27.707					18.5828		cell part;chloroplast;cytoplasmic part;cytosol;cytosolic part;cytosolic ribosome;cytosolic small ribosomal subunit;intracellular membrane-bounded organelle;intracellular non-membrane-bounded organelle;intracellular organelle;intracellular organelle part;intracellular part;macromolecular complex;membrane;membrane-bounded organelle;non-membrane-bounded organelle;nuclear part;nucleolus;organelle;org…	biosynthetic process;cellular biosynthetic process;cellular macromolecule biosynthetic process;cellular macromolecule metabolic process;cellular metabolic process;cellular process;cellular protein metabolic process;macromolecule biosynthetic process;macromolecule metabolic process;metabolic process;primary metabolic process;protein metabolic process;translation	binding;nucleic acid binding;RNA binding;rRNA binding;structural constituent of ribosome;structural molecule activity
O80842	O80842	Cell division protein FtsY homolog, chloroplastic	3	3	9	39.679			15.2787	17.3087			cell part;chloroplast part;chloroplast stroma;chloroplast thylakoid membrane;cytoplasmic part;intracellular organelle part;intracellular part;membrane;organelle part;photosynthetic membrane;plastid part;plastid stroma;plastid thylakoid membrane;thylakoid membrane;thylakoid part	cotranslational protein targeting to membrane;establishment of localization;establishment of localization in cell;establishment of protein localization;establishment of protein localization in endoplasmic reticulum;establishment of protein localization to organelle;intracellular protein transport;intracellular transport;protein targeting;protein targeting to ER;protein targeting to membrane;prote…	binding;cation binding;GTP binding;guanyl nucleotide binding;guanyl ribonucleotide binding;ion binding;metal ion binding;nucleotide binding;purine nucleotide binding;purine ribonucleoside triphosphate binding;purine ribonucleotide binding;ribonucleotide binding
P42732;B3H631	P42732;B3H631	30S ribosomal protein S13, chloroplastic;Isoform of P42732, Ribosomal protein S13/S18 family	3	3	16.6	19.096					18.2858		cell part;chloroplast;chloroplast envelope;chloroplast part;chloroplast stroma;cytoplasmic part;envelope;intracellular membrane-bounded organelle;intracellular non-membrane-bounded organelle;intracellular organelle;intracellular organelle part;intracellular part;macromolecular complex;membrane-bounded organelle;mitochondrion;non-membrane-bounded organelle;organelle;organelle envelope;organelle pa…	biosynthetic process;cellular biosynthetic process;cellular component biogenesis;cellular component biogenesis at cellular level;cellular component organization or biogenesis;cellular component organization or biogenesis at cellular level;cellular macromolecule biosynthetic process;cellular macromolecule metabolic process;cellular metabolic process;cellular process;cellular protein metabolic proc…	binding;nucleic acid binding;RNA binding;rRNA binding;structural constituent of ribosome;structural molecule activity
Q42139	Q42139	AT4g32260/F10M6_100	3	3	12.3	23.917			18.0396				cell part;chloroplast;chloroplast envelope;chloroplast part;chloroplast thylakoid;chloroplast thylakoid membrane;cytoplasmic part;envelope;integral to membrane;intracellular membrane-bounded organelle;intracellular organelle;intracellular organelle part;intracellular part;intrinsic to membrane;macromolecular complex;membrane;membrane part;membrane-bounded organelle;organelle;organelle envelope;or…	ATP biosynthetic process;ATP metabolic process;ATP synthesis coupled proton transport;biosynthetic process;cation transport;cellular biosynthetic process;cellular metabolic process;cellular nitrogen compound biosynthetic process;cellular nitrogen compound metabolic process;cellular process;defense response;defense response to bacterium;energy coupled proton transport, down electrochemical gradien…	catalytic activity;cation transmembrane transporter activity;hydrogen ion transmembrane transporter activity;hydrolase activity;inorganic cation transmembrane transporter activity;ion transmembrane transporter activity;monovalent inorganic cation transmembrane transporter activity;substrate-specific transmembrane transporter activity;substrate-specific transporter activity;transmembrane transport…
Q56WD9	Q56WD9	3-ketoacyl-CoA thiolase 2, peroxisomal	3	3	13.9	48.578						18.2521	cell part;chloroplast;cytoplasmic part;glyoxysome;intracellular membrane-bounded organelle;intracellular non-membrane-bounded organelle;intracellular organelle;intracellular organelle part;intracellular part;membrane;membrane-bounded organelle;microbody;mitochondrion;non-membrane-bounded organelle;nuclear part;nucleolus;organelle;organelle membrane;organelle part;peroxisome;plastid;vacuolar membr…	biological regulation;biosynthetic process;carboxylic acid biosynthetic process;carboxylic acid catabolic process;carboxylic acid metabolic process;catabolic process;cellular biosynthetic process;cellular catabolic process;cellular component organization;cellular component organization at cellular level;cellular component organization or biogenesis;cellular component organization or biogenesis at…	acetyl-CoA C-acyltransferase activity;C-acyltransferase activity;catalytic activity;transferase activity;transferase activity, transferring acyl groups;transferase activity, transferring acyl groups other than amino-acyl groups
Q56Y42	Q56Y42	Pyridoxal reductase, chloroplastic	3	3	10.7	40.576					17.1462		cell part;chloroplast;cytoplasmic part;intracellular membrane-bounded organelle;intracellular organelle;intracellular part;membrane-bounded organelle;organelle;plastid	biosynthetic process;catabolic process;cellular aldehyde metabolic process;cellular biosynthetic process;cellular catabolic process;cellular metabolic compound salvage;cellular metabolic process;cellular process;coenzyme biosynthetic process;coenzyme metabolic process;cofactor biosynthetic process;cofactor metabolic process;heterocycle catabolic process;heterocycle metabolic process;metabolic pro…	aldo-keto reductase (NADP) activity;binding;catalytic activity;coenzyme binding;cofactor binding;NADP binding;NADPH binding;nucleotide binding;oxidoreductase activity;oxidoreductase activity, acting on CH-OH group of donors;oxidoreductase activity, acting on the CH-OH group of donors, NAD or NADP as acceptor;pyridoxine:NADP 4-dehydrogenase activity
Q944K2	Q944K2	Dolichyl-diphosphooligosaccharide--protein glycosyltransferase 48 kDa subunit	3	3	8.9	48.744					17.474	16.9565	cell junction;cell part;cell wall;cell-cell junction;cytoplasmic part;endoplasmic reticulum;endoplasmic reticulum part;external encapsulating structure;Golgi apparatus;integral to membrane;intracellular membrane-bounded organelle;intracellular non-membrane-bounded organelle;intracellular organelle;intracellular organelle part;intracellular part;intrinsic to membrane;macromolecular complex;membran…	anatomical structure morphogenesis;carbohydrate metabolic process;cell growth;cell morphogenesis;cell wall organization;cell wall organization or biogenesis;cellular carbohydrate metabolic process;cellular cell wall organization;cellular cell wall organization or biogenesis;cellular component morphogenesis;cellular component organization;cellular component organization or biogenesis;cellular comp…	catalytic activity;dolichyl-diphosphooligosaccharide-protein glycotransferase activity;oligosaccharyl transferase activity;transferase activity;transferase activity, transferring glycosyl groups;transferase activity, transferring hexosyl groups
Q94AA3	Q94AA3	AT3g09210/F3L24_8	3	3	11.7	37.491			16.9612			19.1289	cell part;chromosome;cytoplasmic chromosome;cytoplasmic part;intracellular non-membrane-bounded organelle;intracellular organelle;intracellular organelle part;intracellular part;non-membrane-bounded organelle;nucleoid;organelle;organelle part;plastid chromosome;plastid part	biological regulation;regulation of biological process;regulation of biosynthetic process;regulation of cellular biosynthetic process;regulation of cellular macromolecule biosynthetic process;regulation of cellular metabolic process;regulation of cellular process;regulation of gene expression;regulation of macromolecule biosynthetic process;regulation of macromolecule metabolic process;regulation…
Q94K97	Q94K97	30S ribosomal protein	3	3	20.5	34.856						18.8234	cell part;chloroplast;chloroplast part;chloroplast stroma;chloroplast thylakoid;cytoplasmic part;intracellular membrane-bounded organelle;intracellular non-membrane-bounded organelle;intracellular organelle;intracellular organelle part;intracellular part;macromolecular complex;membrane-bounded organelle;non-membrane-bounded organelle;organelle;organelle part;organelle subcompartment;plastid;plast…	metabolic process;primary metabolic process
Q9LTR2;Q9LTR2-2	Q9LTR2;Q9LTR2-2	Protein TRIGALACTOSYLDIACYLGLYCEROL 2, chloroplastic;Isoform of Q9LTR2, Isoform 2 of Protein TRIGALACTOSYLDIACYLGLYCEROL 2, chloroplastic	3	3	11	41.63			16.5029				cell part;chloroplast;chloroplast envelope;chloroplast inner membrane;chloroplast membrane;chloroplast part;cytoplasmic part;envelope;integral to membrane;intracellular membrane-bounded organelle;intracellular organelle;intracellular organelle part;intracellular part;intrinsic to membrane;membrane;membrane part;membrane-bounded organelle;organelle;organelle envelope;organelle inner membrane;organ…	establishment of localization;establishment of localization in cell;intracellular lipid transport;intracellular transport;lipid transport;organic substance transport;transport	binding;lipid binding;lipid transporter activity;phospholipid binding;substrate-specific transporter activity;transporter activity
Q9LY74	Q9LY74	2-methyl-6-phytyl-1,4-hydroquinone methyltransferase, chloroplastic	3	3	13.6	37.926					16.9696		cell part;chloroplast;chloroplast envelope;chloroplast inner membrane;chloroplast membrane;chloroplast part;cytoplasmic part;envelope;integral to membrane;intracellular membrane-bounded organelle;intracellular organelle;intracellular organelle part;intracellular part;intrinsic to membrane;membrane;membrane part;membrane-bounded organelle;organelle;organelle envelope;organelle inner membrane;organ…	biosynthetic process;cellular biosynthetic process;cellular metabolic process;cellular process;coenzyme biosynthetic process;coenzyme metabolic process;cofactor biosynthetic process;cofactor metabolic process;fat-soluble vitamin biosynthetic process;fat-soluble vitamin metabolic process;heterocycle metabolic process;metabolic process;methylation;one-carbon metabolic process;plastoquinone biosynth…	2-methyl-6-phytyl-1,4-benzoquinone methyltransferase activity;catalytic activity;methyltransferase activity;S-adenosylmethionine-dependent methyltransferase activity;transferase activity;transferase activity, transferring one-carbon groups
Q9LZF5	Q9LZF5	Lectin-like protein	3	3	15.7	30.162					17.8809		apoplast;cell part;cell wall;chloroplast;cytoplasmic part;external encapsulating structure;extracellular region;intracellular membrane-bounded organelle;intracellular organelle;intracellular part;membrane-bounded organelle;organelle;plastid	cellular process;cellular response to chemical stimulus;cellular response to organic substance;cellular response to salicylic acid stimulus;cellular response to stimulus;defense response;defense response, incompatible interaction;immune response;immune system process;innate immune response;multi-organism process;response to biotic stimulus;response to chemical stimulus;response to organic substan…	binding;carbohydrate binding;catalytic activity;kinase activity;transferase activity;transferase activity, transferring phosphorus-containing groups
Q9S9N6	Q9S9N6	Photosynthetic NDH subunit of subcomplex B 1, chloroplastic	3	3	7.2	51.022			17.6096				cell part;chloroplast;chloroplast part;chloroplast thylakoid;chloroplast thylakoid membrane;cytoplasmic part;intracellular membrane-bounded organelle;intracellular organelle;intracellular organelle part;intracellular part;macromolecular complex;membrane;membrane part;membrane-bounded organelle;NAD(P)H dehydrogenase complex (plastoquinone);organelle;organelle part;organelle subcompartment;photosyn…	cellular metabolic process;cellular process;electron transport chain;establishment of localization;generation of precursor metabolites and energy;metabolic process;oxidation-reduction process;photosynthetic electron transport chain;photosynthetic electron transport in photosystem I;transport
F4KDU5;P49691	F4KDU5;P49691	Isoform of P49691, Ribosomal protein L4/L1 family;60S ribosomal protein L4-2	3	2	8.1	44.592					16.7081		cell junction;cell part;cell-cell junction;chloroplast;cytoplasmic part;cytosol;cytosolic large ribosomal subunit;cytosolic part;cytosolic ribosome;intracellular membrane-bounded organelle;intracellular non-membrane-bounded organelle;intracellular organelle;intracellular organelle part;intracellular part;large ribosomal subunit;macromolecular complex;membrane;membrane-bounded organelle;non-membra…	biosynthetic process;cellular biosynthetic process;cellular macromolecule biosynthetic process;cellular macromolecule metabolic process;cellular metabolic process;cellular process;cellular protein metabolic process;macromolecule biosynthetic process;macromolecule metabolic process;metabolic process;primary metabolic process;protein metabolic process;response to chemical stimulus;response to cytok…	structural constituent of ribosome;structural molecule activity
O82204	O82204	60S ribosomal protein L28-1	3	2	28	15.895			17.4103	17.6871	17.9355		cell junction;cell part;cell wall;cell-cell junction;chloroplast;cytoplasmic part;cytosolic large ribosomal subunit;cytosolic part;cytosolic ribosome;external encapsulating structure;intracellular membrane-bounded organelle;intracellular non-membrane-bounded organelle;intracellular organelle;intracellular organelle part;intracellular part;large ribosomal subunit;macromolecular complex;membrane;me…	biosynthetic process;cellular biosynthetic process;cellular macromolecule biosynthetic process;cellular macromolecule metabolic process;cellular metabolic process;cellular process;cellular protein metabolic process;macromolecule biosynthetic process;macromolecule metabolic process;metabolic process;primary metabolic process;protein metabolic process;response to chemical stimulus;response to cytok…	structural constituent of ribosome;structural molecule activity
P60040;A8MRH4	P60040	60S ribosomal protein L7-2	3	2	16.5	28.171					19.3761		cell part;cell wall;chloroplast;cytoplasmic part;cytosol;cytosolic large ribosomal subunit;cytosolic part;cytosolic ribosome;external encapsulating structure;intracellular membrane-bounded organelle;intracellular non-membrane-bounded organelle;intracellular organelle;intracellular organelle part;intracellular part;large ribosomal subunit;macromolecular complex;membrane;membrane-bounded organelle;…
Q2V3X4;Q9SF40	Q2V3X4;Q9SF40	Isoform of Q9SF40, Ribosomal protein L4/L1 family;60S ribosomal protein L4-1	3	2	8.4	44.572					17.3937		cell junction;cell part;cell wall;cell-cell junction;chloroplast;cytoplasmic part;cytosol;cytosolic large ribosomal subunit;cytosolic part;cytosolic ribosome;external encapsulating structure;intracellular membrane-bounded organelle;intracellular non-membrane-bounded organelle;intracellular organelle;intracellular organelle part;intracellular part;large ribosomal subunit;macromolecular complex;mem…	biosynthetic process;cellular biosynthetic process;cellular macromolecule biosynthetic process;cellular macromolecule metabolic process;cellular metabolic process;cellular process;cellular protein metabolic process;macromolecule biosynthetic process;macromolecule metabolic process;metabolic process;primary metabolic process;protein metabolic process;translation	structural constituent of ribosome;structural molecule activity
Q9C8P0	Q9C8P0	Dihydrolipoyllysine-residue acetyltransferase component 5 of pyruvate dehydrogenase complex, chloroplastic	3	2	8	48.306			15.6101				cell part;chloroplast;chloroplast envelope;chloroplast part;chloroplast stroma;cytoplasmic part;cytosolic part;cytosolic ribosome;envelope;intracellular membrane-bounded organelle;intracellular non-membrane-bounded organelle;intracellular organelle;intracellular organelle part;intracellular part;macromolecular complex;membrane;membrane-bounded organelle;non-membrane-bounded organelle;organelle;or…	alcohol catabolic process;alcohol metabolic process;carbohydrate catabolic process;carbohydrate metabolic process;catabolic process;cellular carbohydrate catabolic process;cellular carbohydrate metabolic process;cellular metabolic process;cellular process;generation of precursor metabolites and energy;glucose catabolic process;glucose metabolic process;glycolysis;hexose catabolic process;hexose m…	acetyltransferase activity;catalytic activity;dihydrolipoamide S-acyltransferase activity;dihydrolipoyllysine-residue acetyltransferase activity;S-acetyltransferase activity;S-acyltransferase activity;transferase activity;transferase activity, transferring acyl groups;transferase activity, transferring acyl groups other than amino-acyl groups
A0A1I9LP46;Q9LSI8;A0A1I9LP45	A0A1I9LP46;Q9LSI8;A0A1I9LP45	Isoform of Q9LSI8, Methyltransferase;Methyltransferase;Isoform of Q9LSI8, Methyltransferase	2	2	11.5	29.801			15.9591					cellular macromolecule metabolic process;cellular metabolic process;cellular nitrogen compound metabolic process;cellular process;macromolecule metabolic process;macromolecule methylation;macromolecule modification;metabolic process;methylation;ncRNA metabolic process;ncRNA processing;nitrogen compound metabolic process;nucleic acid metabolic process;nucleobase-containing compound metabolic proce…	catalytic activity;methyltransferase activity;transferase activity;transferase activity, transferring one-carbon groups
A0A1P8AM09;A0A1P8AM12;Q94K75-2;Q94K75	A0A1P8AM09;A0A1P8AM12;Q94K75-2;Q94K75	Isoform of Q94K75, Rho termination factor;Isoform of Q94K75, Rho termination factor;Isoform of Q94K75, Isoform 2 of Rho-N domain-containing protein 1, chloroplastic;Rho-N domain-containing protein 1, chloroplastic	2	2	9.7	33.145			18.5057				cell part;chloroplast;cytoplasmic part;intracellular membrane-bounded organelle;intracellular organelle;intracellular part;membrane-bounded organelle;organelle;plastid	biosynthetic process;cellular biosynthetic process;cellular macromolecule metabolic process;cellular metabolic process;cellular nitrogen compound metabolic process;cellular process;chloroplast mRNA processing;chloroplast RNA processing;macromolecule metabolic process;metabolic process;mRNA metabolic process;mRNA processing;nitrogen compound metabolic process;nucleic acid metabolic process;nucleob…	binding;nucleic acid binding;protein binding;protein self-association;RNA binding;rRNA binding
A0A1P8AU33;Q84JF2	A0A1P8AU33;Q84JF2	Isoform of Q84JF2, Class I peptide chain release factor;Class I peptide chain release factor	2	2	16	22.71			16.839						binding;nucleic acid binding;RNA binding;translation factor activity, nucleic acid binding;translation release factor activity;translation termination factor activity
A0A1P8AXV3;Q8L960	A0A1P8AXV3;Q8L960	Isoform of Q8L960, Pseudouridine synthase family protein;Putative ribosomal large subunit pseudouridine synthase SVR1, chloroplastic	2	2	6.4	42.947					16.874		amyloplast;cell part;chloroplast;cytoplasmic part;intracellular membrane-bounded organelle;intracellular organelle;intracellular part;membrane-bounded organelle;organelle;plastid	biosynthetic process;cellular biosynthetic process;cellular component organization;cellular component organization at cellular level;cellular component organization or biogenesis;cellular component organization or biogenesis at cellular level;cellular macromolecule biosynthetic process;cellular macromolecule metabolic process;cellular metabolic process;cellular nitrogen compound metabolic process…	binding;catalytic activity;intramolecular transferase activity;isomerase activity;nucleic acid binding;pseudouridine synthase activity;RNA binding
A0A1P8B4G1;Q9SW18-2;Q9SW18	A0A1P8B4G1;Q9SW18-2;Q9SW18	Isoform of Q9SW18, Magnesium-protoporphyrin IX methyltransferase;Isoform of Q9SW18, Isoform 2 of Magnesium protoporphyrin IX methyltransferase, chloroplastic;Magnesium protoporphyrin IX methyltransferase, chloroplastic	2	2	6.4	35.592					15.2029		cell part;chloroplast;chloroplast envelope;chloroplast membrane;chloroplast part;chloroplast thylakoid;chloroplast thylakoid membrane;cytoplasmic part;envelope;intracellular membrane-bounded organelle;intracellular organelle;intracellular organelle part;intracellular part;membrane;membrane-bounded organelle;organelle;organelle envelope;organelle membrane;organelle part;organelle subcompartment;ph…	biosynthetic process;cellular biosynthetic process;cellular metabolic process;cellular nitrogen compound biosynthetic process;cellular nitrogen compound metabolic process;cellular process;chlorophyll biosynthetic process;chlorophyll metabolic process;cofactor biosynthetic process;cofactor metabolic process;heterocycle biosynthetic process;heterocycle metabolic process;metabolic process;methylatio…	catalytic activity;magnesium protoporphyrin IX methyltransferase activity;methyltransferase activity;O-methyltransferase activity;S-adenosylmethionine-dependent methyltransferase activity;transferase activity;transferase activity, transferring one-carbon groups
A0A1P8BBM1;A0A1P8BBK0;A0A1P8BBJ5;Q9LU64	A0A1P8BBM1;A0A1P8BBK0;A0A1P8BBJ5;Q9LU64	Isoform of Q9LU64, Superoxide dismutase;Isoform of Q9LU64, Superoxide dismutase;Isoform of Q9LU64, Fe superoxide dismutase 2;Superoxide dismutase [Fe] 2, chloroplastic	2	2	17	25.813			15.3335				cell part;chloroplast;chloroplast nucleoid;chloroplast part;chloroplast thylakoid;cytoplasmic part;intracellular membrane-bounded organelle;intracellular non-membrane-bounded organelle;intracellular organelle;intracellular organelle part;intracellular part;membrane-bounded organelle;non-membrane-bounded organelle;nucleoid;organelle;organelle part;organelle subcompartment;plastid;plastid nucleoid;…	cellular metabolic process;cellular process;cellular response to chemical stimulus;cellular response to oxidative stress;cellular response to oxygen radical;cellular response to reactive oxygen species;cellular response to stimulus;cellular response to stress;cellular response to superoxide;metabolic process;oxidation-reduction process;reactive oxygen species metabolic process;removal of superoxi…	antioxidant activity;binding;catalytic activity;cation binding;ion binding;metal ion binding;oxidoreductase activity;oxidoreductase activity, acting on superoxide radicals as acceptor;superoxide dismutase activity
F4K4A6;A0A1P8BEU1	F4K4A6;A0A1P8BEU1	Isoform of A0A1P8BEU1, Tagatose-6-phosphate ketose/aldose isomerase, putative (Mog1/PsbP/DUF1795-like photosystem II reaction center PsbP family protein);Tagatose-6-phosphate ketose/aldose isomerase, putative (Mog1/PsbP/DUF1795-like photosystem II reaction	2	2	8.7	26.767			12.7351				cell part;chloroplast;cytoplasmic part;extrinsic to membrane;intracellular membrane-bounded organelle;intracellular organelle;intracellular part;macromolecular complex;membrane part;membrane-bounded organelle;organelle;oxygen evolving complex;plastid;protein complex;thylakoid part	cellular metabolic process;cellular process;metabolic process;photosynthesis	binding;calcium ion binding;cation binding;ion binding;metal ion binding
A0A1P8BG37;O82660	A0A1P8BG37;O82660	Isoform of O82660, Photosystem II stability/assembly factor, chloroplast (HCF136);Photosystem II stability/assembly factor HCF136, chloroplastic	2	2	8.7	46.913					15.5405		cell part;chloroplast;chloroplast envelope;chloroplast part;chloroplast stroma;chloroplast stromal thylakoid;chloroplast thylakoid;chloroplast thylakoid membrane;cytoplasmic part;envelope;intracellular membrane-bounded organelle;intracellular organelle;intracellular organelle part;intracellular part;macromolecular complex;membrane;membrane part;membrane-bounded organelle;organelle;organelle envel…	cellular component assembly;cellular component organization;cellular component organization at cellular level;cellular component organization or biogenesis;cellular component organization or biogenesis at cellular level;cellular metabolic process;cellular process;macromolecular complex assembly;macromolecular complex subunit organization;metabolic process;organelle organization;photosynthesis;pla…
A8MRL0;Q9LR02;P59169;Q9FX60;P59226;Q9FXI7	A8MRL0;Q9LR02;P59169;Q9FX60;P59226;Q9FXI7	Isoform of P59169, Histone superfamily protein;Histone H3-like 3;Histone H3.3;Histone H3-like 1;Histone H3.2;Histone H3-like 2	2	2	23.8	18.702					20.8739		cell part;chromosomal part;generative cell nucleus;intracellular membrane-bounded organelle;intracellular organelle;intracellular organelle part;intracellular part;macromolecular complex;membrane-bounded organelle;nucleosome;nucleus;organelle;organelle part;protein-DNA complex	cell differentiation;cellular developmental process;cellular process;cellular process involved in reproduction;developmental process;developmental process involved in reproduction;double fertilization forming a zygote and endosperm;fertilization;pollen sperm cell differentiation;reproductive process	binding;DNA binding;nucleic acid binding
F4JWM1;A8MRX2;Q9SK22;Q42340	F4JWM1;A8MRX2;Q9SK22;Q42340	Isoform of Q42340, Ribosomal protein S5 domain 2-like superfamily protein;Isoform of Q42340, Ribosomal protein S5 domain 2-like superfamily protein;40S ribosomal protein S16-1;40S ribosomal protein S16-3	2	2	20.9	16.054						19.588	cell junction;cell part;cell wall;cell-cell junction;chloroplast;cytoplasmic part;cytosol;cytosolic part;cytosolic ribosome;cytosolic small ribosomal subunit;external encapsulating structure;intracellular membrane-bounded organelle;intracellular non-membrane-bounded organelle;intracellular organelle;intracellular organelle part;intracellular part;macromolecular complex;membrane;membrane-bounded o…	biosynthetic process;cellular biosynthetic process;cellular macromolecule biosynthetic process;cellular macromolecule metabolic process;cellular metabolic process;cellular process;cellular protein metabolic process;macromolecule biosynthetic process;macromolecule metabolic process;metabolic process;primary metabolic process;protein metabolic process;translation	structural constituent of ribosome;structural molecule activity
F4I0K2	F4I0K2	Fructokinase-like 2, chloroplastic	2	2	4.1	68.979			16.3631				cell part;chloroplast nucleoid;chloroplast part;cytoplasmic part;intracellular non-membrane-bounded organelle;intracellular organelle;intracellular organelle part;intracellular part;non-membrane-bounded organelle;nucleoid;organelle;organelle part;plastid nucleoid;plastid part	biosynthetic process;cellular biosynthetic process;cellular component organization;cellular component organization at cellular level;cellular component organization or biogenesis;cellular component organization or biogenesis at cellular level;cellular macromolecule biosynthetic process;cellular macromolecule metabolic process;cellular metabolic process;cellular nitrogen compound metabolic process…	catalytic activity;kinase activity;transferase activity;transferase activity, transferring phosphorus-containing groups
F4I472;Q9FY64;Q08112;Q9FY65	F4I472;Q9FY64;Q08112;Q9FY65	Isoform of Q08112, Cytosolic ribosomal protein S15;40S ribosomal protein S15-4;40S ribosomal protein S15-1;40S ribosomal protein S15-3	2	2	20.5	17.058					19.4591	20.7966	cell junction;cell part;cell-cell junction;cytoplasmic part;cytosol;cytosolic part;cytosolic ribosome;cytosolic small ribosomal subunit;intracellular non-membrane-bounded organelle;intracellular organelle;intracellular organelle part;intracellular part;macromolecular complex;membrane;non-membrane-bounded organelle;nuclear part;nucleolus;organelle;organelle membrane;organelle part;plasma membrane;…	biosynthetic process;cellular biosynthetic process;cellular component assembly;cellular component assembly at cellular level;cellular component organization;cellular component organization at cellular level;cellular component organization or biogenesis;cellular component organization or biogenesis at cellular level;cellular macromolecular complex assembly;cellular macromolecular complex subunit o…	binding;nucleic acid binding;RNA binding;structural constituent of ribosome;structural molecule activity
F4J9G2	F4J9G2	Rhodanese/Cell cycle control phosphatase superfamily protein	2	2	4.4	73.934			16.2187
F4JCZ8;Q9LZY2	F4JCZ8;Q9LZY2	Isoform of Q9LZY2, DUF1499 family protein;At3g60810	2	2	9.1	23.955					15.4837
F4JFR2;F4JFR1;Q940U6	F4JFR2;F4JFR1;Q940U6	Isoform of F4JFR1, Tetratricopeptide repeat (TPR)-like superfamily protein;Tetratricopeptide repeat (TPR)-like superfamily protein;Protein FLUORESCENT IN BLUE LIGHT, chloroplastic	2	2	11.6	25.718					16.7789		cell part;chloroplast membrane;chloroplast part;chloroplast thylakoid membrane;cytoplasmic part;integral to membrane;intracellular organelle part;intracellular part;intrinsic to membrane;membrane;membrane part;organelle membrane;organelle part;photosynthetic membrane;plastid membrane;plastid part;plastid thylakoid membrane;thylakoid membrane;thylakoid part
F4K1S8;P92959	F4K1S8;P92959	Isoform of P92959, Translation protein SH3-like family protein;50S ribosomal protein L24, chloroplastic	2	2	14	19.753			21.0754	18.1836			cell part;chloroplast;chloroplast envelope;chloroplast part;chloroplast stroma;cytoplasmic part;envelope;intracellular membrane-bounded organelle;intracellular non-membrane-bounded organelle;intracellular organelle;intracellular organelle part;intracellular part;macromolecular complex;membrane-bounded organelle;non-membrane-bounded organelle;organelle;organelle envelope;organelle part;plastid;pla…	biosynthetic process;cellular biosynthetic process;cellular component organization;cellular component organization at cellular level;cellular component organization or biogenesis;cellular component organization or biogenesis at cellular level;cellular macromolecule biosynthetic process;cellular macromolecule metabolic process;cellular metabolic process;cellular process;cellular protein metabolic …	binding;nucleic acid binding;RNA binding;rRNA binding;structural constituent of ribosome;structural molecule activity
O22682	O22682	Probable S-sulfocysteine synthase, chloroplastic	2	2	10.1	43.16			16.7667				cell part;chloroplast;chloroplast part;chloroplast thylakoid lumen;cytoplasmic part;intracellular membrane-bounded organelle;intracellular organelle;intracellular organelle part;intracellular part;membrane-bounded organelle;organelle;organelle part;plastid;plastid part;plastid thylakoid lumen;thylakoid lumen;thylakoid part	amine biosynthetic process;amine metabolic process;biological regulation;biosynthetic process;carboxylic acid biosynthetic process;carboxylic acid metabolic process;cellular amine metabolic process;cellular amino acid biosynthetic process;cellular amino acid metabolic process;cellular biosynthetic process;cellular ketone metabolic process;cellular metabolic process;cellular nitrogen compound bios…	binding;carbon-oxygen lyase activity;catalytic activity;cofactor binding;cysteine synthase activity;lyase activity;pyridoxal phosphate binding;transferase activity;vitamin B6 binding;vitamin binding
O49513;Q9SN35;Q9LNW1;Q9FK68;Q39222;Q9LK99;Q9FJH0;Q9FIF9;Q96283;O04486;Q1PEX3	O49513;Q9SN35;Q9LNW1;Q9FK68;Q39222;Q9LK99;Q9FJH0;Q9FIF9;Q96283;O04486;Q1PEX3	Ras-related protein RABA1e;Ras-related protein RABA1d;Ras-related protein RABA2b;Ras-related protein RABA1c;Ras-related protein RABA1b;Ras-related protein RABA1g;Ras-related protein RABA1f;Ras-related protein RABA2d;Ras-related protein RABA2c;Ras-related p	2	2	9.7	24.33					16.7644		cell junction;cell part;cell plate;cell-cell junction;cytoplasmic part;cytosol;early endosome membrane;endosomal part;endosome;endosome membrane;Golgi apparatus;Golgi apparatus part;Golgi membrane;intracellular membrane-bounded organelle;intracellular organelle;intracellular organelle part;intracellular part;membrane;membrane-bounded organelle;nucleus;organelle;organelle membrane;organelle part;p…	biological regulation;cell cycle cytokinesis;cell cycle process;cellular process;cellular response to stimulus;cytokinesis;cytokinesis by cell plate formation;establishment of localization;establishment of localization in cell;establishment of protein localization;hyperosmotic response;hyperosmotic salinity response;intracellular protein transport;intracellular signal transduction;intracellular t…	binding;catalytic activity;GTP binding;GTPase activity;guanyl nucleotide binding;guanyl ribonucleotide binding;hydrolase activity;hydrolase activity, acting on acid anhydrides;hydrolase activity, acting on acid anhydrides, in phosphorus-containing anhydrides;nucleoside-triphosphatase activity;nucleotide binding;purine nucleotide binding;purine ribonucleoside triphosphate binding;purine ribonucleo…
O65282	O65282	20 kDa chaperonin, chloroplastic	2	2	9.5	26.802			15.7668				apoplast;cell part;chloroplast;chloroplast envelope;chloroplast part;chloroplast stroma;chloroplast thylakoid membrane;cytoplasmic part;envelope;extracellular region;intracellular membrane-bounded organelle;intracellular organelle;intracellular organelle part;intracellular part;membrane;membrane-bounded organelle;mitochondrion;organelle;organelle envelope;organelle part;photosynthetic membrane;pl…	cellular macromolecule metabolic process;cellular metabolic process;cellular process;cellular protein metabolic process;macromolecule metabolic process;metabolic process;primary metabolic process;protein folding;protein metabolic process;response to abiotic stimulus;response to cadmium ion;response to chemical stimulus;response to cold;response to inorganic substance;response to metal ion;respons…	adenyl nucleotide binding;adenyl ribonucleotide binding;ATP binding;binding;cation binding;copper ion binding;ion binding;metal ion binding;nucleotide binding;purine nucleotide binding;purine ribonucleoside triphosphate binding;purine ribonucleotide binding;ribonucleotide binding;transition metal ion binding
O81845	O81845	Mitochondrial uncoupling protein 1	2	2	7.5	32.662					15.842		cell junction;cell part;cell-cell junction;chloroplast;cytoplasmic part;integral to membrane;intracellular membrane-bounded organelle;intracellular organelle;intracellular organelle part;intracellular part;intrinsic to membrane;membrane;membrane part;membrane-bounded organelle;mitochondrial inner membrane;mitochondrial membrane;mitochondrial part;mitochondrion;organelle;organelle inner membrane;o…	biosynthetic process;cation transport;cellular biosynthetic process;cellular metabolic compound salvage;cellular metabolic process;cellular process;establishment of localization;establishment of localization in cell;hydrogen transport;intracellular transport;ion transport;metabolic process;mitochondrial transport;monovalent inorganic cation transport;photorespiration;proton transport;transport	oxidative phosphorylation uncoupler activity;transmembrane transporter activity;transporter activity
P27202	P27202	Photosystem II 10 kDa polypeptide, chloroplastic	2	2	20.7	14.586			18.9409		20.089		cell part;chloroplast;chloroplast part;chloroplast thylakoid;chloroplast thylakoid membrane;cytoplasmic part;intracellular membrane-bounded organelle;intracellular organelle;intracellular organelle part;intracellular part;macromolecular complex;membrane;membrane part;membrane-bounded organelle;organelle;organelle part;organelle subcompartment;oxygen evolving complex;photosynthetic membrane;plasti…	cellular component assembly;cellular component assembly at cellular level;cellular component organization;cellular component organization at cellular level;cellular component organization or biogenesis;cellular component organization or biogenesis at cellular level;cellular macromolecular complex assembly;cellular macromolecular complex subunit organization;cellular process;cellular protein compl…
P34788	P34788	40S ribosomal protein S18	2	2	21.7	17.545					18.8274		cell junction;cell part;cell wall;cell-cell junction;cytoplasmic part;cytosol;cytosolic part;cytosolic ribosome;cytosolic small ribosomal subunit;external encapsulating structure;intracellular membrane-bounded organelle;intracellular non-membrane-bounded organelle;intracellular organelle;intracellular organelle part;intracellular part;macromolecular complex;membrane;membrane-bounded organelle;non…	biosynthetic process;cellular biosynthetic process;cellular component biogenesis;cellular component biogenesis at cellular level;cellular component organization or biogenesis;cellular component organization or biogenesis at cellular level;cellular macromolecule biosynthetic process;cellular macromolecule metabolic process;cellular metabolic process;cellular process;cellular protein metabolic proc…	binding;nucleic acid binding;RNA binding;rRNA binding;structural constituent of ribosome;structural molecule activity
P37107	P37107	Signal recognition particle 54 kDa protein, chloroplastic	2	2	4.3	61.232			15.3919				cell part;chloroplast;chloroplast part;chloroplast stroma;cytoplasmic part;intracellular membrane-bounded organelle;intracellular organelle;intracellular organelle part;intracellular part;macromolecular complex;membrane-bounded organelle;organelle;organelle part;plastid;plastid part;plastid stroma;ribonucleoprotein complex;signal recognition particle;signal recognition particle, chloroplast targe…	cotranslational protein targeting to membrane;establishment of localization;establishment of localization in cell;establishment of protein localization;establishment of protein localization in endoplasmic reticulum;establishment of protein localization to organelle;intracellular protein transport;intracellular transport;protein targeting;protein targeting to ER;protein targeting to membrane;prote…	7S RNA binding;binding;catalytic activity;GTP binding;GTPase activity;guanyl nucleotide binding;guanyl ribonucleotide binding;hydrolase activity;hydrolase activity, acting on acid anhydrides;hydrolase activity, acting on acid anhydrides, in phosphorus-containing anhydrides;nucleic acid binding;nucleoside-triphosphatase activity;nucleotide binding;purine nucleotide binding;purine ribonucleoside tr…
Q42064;P46286;Q4PSL7	Q42064;P46286;Q4PSL7	60S ribosomal protein L8-3;60S ribosomal protein L8-1;60S ribosomal protein L8-2	2	2	8.9	27.948					17.1436		cell part;chloroplast;cytoplasmic part;cytosol;cytosolic large ribosomal subunit;cytosolic part;cytosolic ribosome;intracellular membrane-bounded organelle;intracellular non-membrane-bounded organelle;intracellular organelle;intracellular organelle part;intracellular part;large ribosomal subunit;macromolecular complex;membrane;membrane-bounded organelle;non-membrane-bounded organelle;nuclear part…	biosynthetic process;cellular biosynthetic process;cellular macromolecule biosynthetic process;cellular macromolecule metabolic process;cellular metabolic process;cellular process;cellular protein metabolic process;macromolecule biosynthetic process;macromolecule metabolic process;metabolic process;primary metabolic process;protein metabolic process;translation	binding;nucleic acid binding;RNA binding;structural constituent of ribosome;structural molecule activity
Q9LFH5;Q9FF52;P50883	Q9LFH5;Q9FF52;P50883	60S ribosomal protein L12-2;60S ribosomal protein L12-3;60S ribosomal protein L12-1	2	2	18.7	17.97					16.669		cell junction;cell part;cell-cell junction;chloroplast;cytoplasmic part;cytosol;cytosolic large ribosomal subunit;cytosolic part;cytosolic ribosome;intracellular membrane-bounded organelle;intracellular non-membrane-bounded organelle;intracellular organelle;intracellular organelle part;intracellular part;large ribosomal subunit;macromolecular complex;membrane;membrane-bounded organelle;non-membra…	biosynthetic process;cellular biosynthetic process;cellular macromolecule biosynthetic process;cellular macromolecule metabolic process;cellular metabolic process;cellular process;cellular protein metabolic process;macromolecule biosynthetic process;macromolecule metabolic process;metabolic process;primary metabolic process;protein metabolic process;response to abiotic stimulus;response to cold;r…	binding;cation binding;ion binding;metal ion binding;nucleic acid binding;RNA binding;rRNA binding;structural constituent of ribosome;structural molecule activity;transition metal ion binding;zinc ion binding
P56773	P56773	Cytochrome b6	2	2	15.8	24.152					15.3305		cell part;chloroplast part;chloroplast thylakoid membrane;cytoplasmic part;integral to membrane;intracellular organelle part;intracellular part;intrinsic to membrane;membrane;membrane part;organelle part;photosynthetic membrane;plastid part;plastid thylakoid membrane;thylakoid membrane;thylakoid part	cellular metabolic process;cellular process;electron transport chain;generation of precursor metabolites and energy;metabolic process;oxidation-reduction process;photosynthesis;respiratory electron transport chain	binding;catalytic activity;cation binding;electron carrier activity;electron transporter, transferring electrons within cytochrome b6/f complex of photosystem II activity;heme binding;ion binding;iron ion binding;metal ion binding;oxidoreductase activity;tetrapyrrole binding;transition metal ion binding
P56779	P56779	Cytochrome b559 subunit alpha	2	2	25.3	9.3864			18.823	18.9346			cell part;chloroplast part;chloroplast thylakoid membrane;cytoplasmic part;integral to membrane;intracellular organelle part;intracellular part;intrinsic to membrane;macromolecular complex;membrane;membrane part;organelle part;photosynthetic membrane;photosystem II reaction center;plastid part;plastid thylakoid membrane;protein complex;thylakoid membrane;thylakoid part	cellular metabolic process;cellular process;electron transport chain;generation of precursor metabolites and energy;metabolic process;oxidation-reduction process;photosynthetic electron transport chain	binding;cation binding;electron carrier activity;heme binding;ion binding;iron ion binding;metal ion binding;tetrapyrrole binding;transition metal ion binding
P56799	P56799	30S ribosomal protein S4, chloroplastic	2	2	10.9	23.24			17.5275				cell part;chloroplast;cytoplasmic part;intracellular membrane-bounded organelle;intracellular organelle;intracellular organelle part;intracellular part;macromolecular complex;membrane-bounded organelle;organelle;organelle part;plastid;ribonucleoprotein complex;small ribosomal subunit	biosynthetic process;cellular biosynthetic process;cellular macromolecule biosynthetic process;cellular macromolecule metabolic process;cellular metabolic process;cellular process;cellular protein metabolic process;macromolecule biosynthetic process;macromolecule metabolic process;metabolic process;primary metabolic process;protein metabolic process;translation	binding;nucleic acid binding;RNA binding;rRNA binding;structural constituent of ribosome;structural molecule activity
P56801	P56801	30S ribosomal protein S8, chloroplastic	2	2	17.9	15.479			19.2535		18.9657		cell part;chloroplast;cytoplasmic part;intracellular membrane-bounded organelle;intracellular non-membrane-bounded organelle;intracellular organelle;intracellular part;macromolecular complex;membrane-bounded organelle;non-membrane-bounded organelle;organelle;plastid;ribonucleoprotein complex;ribosome	biosynthetic process;cellular biosynthetic process;cellular macromolecule biosynthetic process;cellular macromolecule metabolic process;cellular metabolic process;cellular process;cellular protein metabolic process;macromolecule biosynthetic process;macromolecule metabolic process;metabolic process;primary metabolic process;protein metabolic process;translation	binding;nucleic acid binding;RNA binding;rRNA binding;structural constituent of ribosome;structural molecule activity
P56802	P56802	30S ribosomal protein S11, chloroplastic	2	2	11.6	15.023					14.7019		cell part;chloroplast;cytoplasmic part;intracellular membrane-bounded organelle;intracellular non-membrane-bounded organelle;intracellular organelle;intracellular part;macromolecular complex;membrane-bounded organelle;non-membrane-bounded organelle;organelle;plastid;ribonucleoprotein complex;ribosome	biosynthetic process;cellular biosynthetic process;cellular macromolecule biosynthetic process;cellular macromolecule metabolic process;cellular metabolic process;cellular process;cellular protein metabolic process;macromolecule biosynthetic process;macromolecule metabolic process;metabolic process;primary metabolic process;protein metabolic process;translation	binding;nucleic acid binding;RNA binding;rRNA binding;structural constituent of ribosome;structural molecule activity
P59224;P59223	P59224;P59223	40S ribosomal protein S13-2;40S ribosomal protein S13-1	2	2	15.9	17.085					17.3894		cell part;cell wall;chloroplast;cytoplasmic part;cytosol;cytosolic part;cytosolic ribosome;cytosolic small ribosomal subunit;endoplasmic reticulum;external encapsulating structure;intracellular membrane-bounded organelle;intracellular non-membrane-bounded organelle;intracellular organelle;intracellular organelle part;intracellular part;macromolecular complex;membrane;membrane-bounded organelle;no…	anatomical structure morphogenesis;biosynthetic process;cell cycle cytokinesis;cell cycle process;cell morphogenesis;cell morphogenesis involved in differentiation;cellular biosynthetic process;cellular component morphogenesis;cellular component organization;cellular component organization or biogenesis;cellular developmental process;cellular macromolecule biosynthetic process;cellular macromolec…	binding;nucleic acid binding;RNA binding;rRNA binding;SSU rRNA binding;structural constituent of ribosome;structural molecule activity
P93004;Q9ZVX8;Q9FF53	P93004;Q9ZVX8;Q9FF53	Aquaporin PIP2-7;Probable aquaporin PIP2-8;Probable aquaporin PIP2-4	2	2	11.1	29.742					18.8447	17.3972	anchored to membrane;anchored to plasma membrane;cell junction;cell part;cell-cell junction;cytoplasmic part;integral to membrane;integral to plasma membrane;intracellular membrane-bounded organelle;intracellular organelle;intracellular part;intrinsic to membrane;intrinsic to plasma membrane;membrane;membrane part;membrane-bounded organelle;nucleus;organelle;plasma membrane;plasma membrane part;p…	biological regulation;carbohydrate transport;cell growth;cell volume homeostasis;cellular chemical homeostasis;cellular homeostasis;cellular process;cellular water homeostasis;chemical homeostasis;developmental cell growth;developmental growth;developmental growth involved in morphogenesis;developmental process;establishment of localization;fluid transport;glycerol transport;growth;homeostatic pr…	alcohol transmembrane transporter activity;channel activity;glycerol channel activity;glycerol transmembrane transporter activity;passive transmembrane transporter activity;polyol transmembrane transporter activity;substrate-specific channel activity;substrate-specific transmembrane transporter activity;substrate-specific transporter activity;transmembrane transporter activity;transporter activit…
Q2HIR7;A0A219HZL6	Q2HIR7;A0A219HZL6	Isoform of A0A219HZL6, Acclimation of photosynthesis to environment;Acclimation of photosynthesis to environment	2	2	9.1	31.437			16.6127				cell part;chloroplast;chloroplast envelope;chloroplast part;chloroplast thylakoid;chloroplast thylakoid membrane;cytoplasmic part;envelope;intracellular membrane-bounded organelle;intracellular organelle;intracellular organelle part;intracellular part;membrane;membrane-bounded organelle;organelle;organelle envelope;organelle part;organelle subcompartment;photosynthetic membrane;plastid;plastid en…
Q38906	Q38906	Translocase of chloroplast 34, chloroplastic	2	2	9.3	34.707			15.3881				cell part;chloroplast;chloroplast envelope;chloroplast membrane;chloroplast outer membrane;chloroplast part;cytoplasmic part;envelope;integral to membrane;intracellular membrane-bounded organelle;intracellular organelle;intracellular organelle part;intracellular part;intrinsic to membrane;membrane;membrane part;membrane-bounded organelle;organelle;organelle envelope;organelle membrane;organelle o…	cellular localization;cellular process;chloroplast localization;establishment of localization;establishment of localization in cell;establishment of protein localization;establishment of protein localization to chloroplast;establishment of protein localization to organelle;intracellular protein transport;intracellular transport;localization;metabolic process;organelle localization;plastid localiz…	active transmembrane transporter activity;binding;catalytic activity;cation binding;GTP binding;GTPase activity;guanyl nucleotide binding;guanyl ribonucleotide binding;hydrolase activity;hydrolase activity, acting on acid anhydrides;hydrolase activity, acting on acid anhydrides, in phosphorus-containing anhydrides;ion binding;macromolecule transmembrane transporter activity;metal ion binding;nucl…
Q66GJ0	Q66GJ0	At1g31410	2	2	7.1	58.291					16.0147	16.841	cell part;chloroplast envelope;chloroplast part;cytoplasmic part;envelope;intracellular organelle part;intracellular part;organelle envelope;organelle part;periplasmic space;plastid envelope;plastid part	amine transport;establishment of localization;nitrogen compound transport;organic substance transport;polyamine transport;transport	amine binding;binding;polyamine binding
Q8L9C4	Q8L9C4	Very-long-chain 3-oxoacyl-CoA reductase 1	2	2	6.9	35.761					16.5167		cell part;cytoplasmic part;endoplasmic reticulum;endoplasmic reticulum membrane;endoplasmic reticulum part;integral to membrane;intracellular membrane-bounded organelle;intracellular organelle;intracellular organelle part;intracellular part;intrinsic to membrane;membrane;membrane part;membrane-bounded organelle;organelle;organelle membrane;organelle part	biosynthetic process;carboxylic acid biosynthetic process;carboxylic acid metabolic process;cellular biosynthetic process;cellular ketone metabolic process;cellular lipid metabolic process;cellular metabolic process;cellular process;developmental process;developmental process involved in reproduction;embryo development;embryo development ending in seed dormancy;fatty acid biosynthetic process;fat…	acetoacetyl-CoA reductase activity;catalytic activity;ketoreductase activity;oxidoreductase activity;oxidoreductase activity, acting on CH-OH group of donors;oxidoreductase activity, acting on the CH-OH group of donors, NAD or NADP as acceptor
Q9SRK6;Q8RXU5	Q9SRK6;Q8RXU5	Putative 60S ribosomal protein L37a-1;60S ribosomal protein L37a-2	2	2	26.1	10.445					18.4277	16.0312	cell part;cytoplasmic part;cytosol;cytosolic large ribosomal subunit;intracellular organelle part;intracellular part;large ribosomal subunit;macromolecular complex;organelle part;ribonucleoprotein complex	biosynthetic process;cellular biosynthetic process;cellular macromolecule biosynthetic process;cellular macromolecule metabolic process;cellular metabolic process;cellular process;cellular protein metabolic process;macromolecule biosynthetic process;macromolecule metabolic process;metabolic process;primary metabolic process;protein metabolic process;translation	binding;cation binding;ion binding;metal ion binding;structural constituent of ribosome;structural molecule activity
Q8VYI4;A0A1P8ANY1	Q8VYI4;A0A1P8ANY1	Isoform of Q9LDE2, Aspartate-semialdehyde dehydrogenase, putative;Isoform of Q9LDE2, Semialdehyde dehydrogenase family protein	2	2	8.5	40.745			15.1053				cell part;chloroplast;chloroplast part;chloroplast stroma;cytoplasmic part;intracellular membrane-bounded organelle;intracellular organelle;intracellular organelle part;intracellular part;membrane-bounded organelle;mitochondrion;organelle;organelle part;plastid;plastid part;plastid stroma	amine biosynthetic process;amine metabolic process;aspartate family amino acid biosynthetic process;aspartate family amino acid metabolic process;biosynthetic process;branched chain family amino acid biosynthetic process;branched chain family amino acid metabolic process;carboxylic acid biosynthetic process;carboxylic acid metabolic process;cellular amine metabolic process;cellular amino acid bio…	aspartate-semialdehyde dehydrogenase activity;binding;catalytic activity;coenzyme binding;cofactor binding;N-acetyl-gamma-glutamyl-phosphate reductase activity;NAD binding;NADP binding;nucleotide binding;oxidoreductase activity;oxidoreductase activity, acting on the aldehyde or oxo group of donors;oxidoreductase activity, acting on the aldehyde or oxo group of donors, NAD or NADP as acceptor
Q8W463;Q8RXX5	Q8W463;Q8RXX5	50S ribosomal protein L19-1, chloroplastic;50S ribosomal protein L19-2, chloroplastic	2	2	23.6	25.518			18.9446	19.7535			cell part;chloroplast;chloroplast envelope;chloroplast part;chloroplast stroma;cytoplasmic part;envelope;intracellular membrane-bounded organelle;intracellular non-membrane-bounded organelle;intracellular organelle;intracellular organelle part;intracellular part;macromolecular complex;membrane;membrane-bounded organelle;non-membrane-bounded organelle;organelle;organelle envelope;organelle part;pl…	biosynthetic process;cellular biosynthetic process;cellular macromolecule biosynthetic process;cellular macromolecule metabolic process;cellular metabolic process;cellular process;cellular protein metabolic process;macromolecule biosynthetic process;macromolecule metabolic process;metabolic process;primary metabolic process;protein metabolic process;translation	binding;nucleic acid binding;RNA binding;rRNA binding;structural constituent of ribosome;structural molecule activity
Q8W4I6	Q8W4I6	GTP-binding protein BRASSINAZOLE INSENSITIVE PALE GREEN 2, chloroplastic	2	2	4.2	73.086					13.5571				binding;GTP binding;guanyl nucleotide binding;guanyl ribonucleotide binding;nucleotide binding;purine nucleotide binding;purine ribonucleoside triphosphate binding;purine ribonucleotide binding;ribonucleotide binding
Q93VG5;Q9FIF3	Q93VG5;Q9FIF3	40S ribosomal protein S8-1;40S ribosomal protein S8-2	2	2	12.2	24.993					16.0076		cell junction;cell part;cell wall;cell-cell junction;chloroplast;cytoplasmic part;cytosol;cytosolic part;cytosolic ribosome;cytosolic small ribosomal subunit;external encapsulating structure;intracellular membrane-bounded organelle;intracellular non-membrane-bounded organelle;intracellular organelle;intracellular organelle part;intracellular part;macromolecular complex;membrane;membrane-bounded o…	biosynthetic process;cellular biosynthetic process;cellular macromolecule biosynthetic process;cellular macromolecule metabolic process;cellular metabolic process;cellular nitrogen compound metabolic process;cellular process;macromolecule biosynthetic process;macromolecule metabolic process;maturation of SSU-rRNA;maturation of SSU-rRNA from tricistronic rRNA transcript (SSU-rRNA, 5.8S rRNA, LSU-r…	structural constituent of ribosome;structural molecule activity
Q940I2	Q940I2	Thioredoxin family protein	2	2	11.2	37.04					17.7616		cell part;chloroplast;chloroplast envelope;chloroplast part;chloroplast thylakoid;chloroplast thylakoid membrane;cytoplasmic part;envelope;intracellular membrane-bounded organelle;intracellular organelle;intracellular organelle part;intracellular part;membrane;membrane-bounded organelle;organelle;organelle envelope;organelle part;organelle subcompartment;photosynthetic membrane;plastid;plastid en…	biological regulation;cell redox homeostasis;cellular homeostasis;cellular process;homeostatic process;regulation of biological process;regulation of biological quality;regulation of cellular process	electron carrier activity
Q94AQ8;F4I891;F4I890	Q94AQ8;F4I891;F4I890	Photosynthetic NDH subunit of subcomplex B 2, chloroplastic;Isoform of Q94AQ8, NDH-dependent cyclic electron flow 1;Isoform of Q94AQ8, NDH-dependent cyclic electron flow 1	2	2	7.5	38.005			16.948				cell part;chloroplast part;chloroplast thylakoid;chloroplast thylakoid membrane;cytoplasmic part;intracellular organelle part;intracellular part;macromolecular complex;membrane;membrane part;NAD(P)H dehydrogenase complex (plastoquinone);organelle part;organelle subcompartment;photosynthetic membrane;plastid part;plastid thylakoid;plastid thylakoid membrane;protein complex;thylakoid;thylakoid memb…	carbohydrate metabolic process;cellular metabolic process;cellular process;electron transport chain;establishment of localization;generation of precursor metabolites and energy;metabolic process;oxidation-reduction process;photosynthetic electron transport chain;photosynthetic electron transport in photosystem I;primary metabolic process;transport	binding;carbohydrate binding;catalytic activity
Q9CAF6	Q9CAF6	DNA gyrase subunit A, chloroplastic/mitochondrial	2	2	2.2	104.54			17.0484				cell part;chloroplast;chromosome;cytoplasmic part;DNA topoisomerase complex (ATP-hydrolyzing);intracellular membrane-bounded organelle;intracellular non-membrane-bounded organelle;intracellular organelle;intracellular organelle part;intracellular part;macromolecular complex;mediator complex;membrane-bounded organelle;mitochondrion;non-membrane-bounded organelle;nuclear part;nucleoid;nucleoplasm p…	biological regulation;biosynthetic process;cellular biosynthetic process;cellular macromolecule biosynthetic process;cellular macromolecule metabolic process;cellular metabolic process;cellular nitrogen compound metabolic process;cellular process;chromosome segregation;DNA conformation change;DNA duplex unwinding;DNA geometric change;DNA metabolic process;DNA topological change;DNA unwinding invo…	adenyl nucleotide binding;adenyl ribonucleotide binding;ATP binding;ATPase activity;ATPase activity, coupled;binding;catalytic activity;DNA binding;DNA topoisomerase (ATP-hydrolyzing) activity;DNA topoisomerase activity;DNA-dependent ATPase activity;hydrolase activity;hydrolase activity, acting on acid anhydrides;hydrolase activity, acting on acid anhydrides, in phosphorus-containing anhydrides;i…
Q9FMU6;Q9M2Z8	Q9FMU6;Q9M2Z8	Mitochondrial phosphate carrier protein 3, mitochondrial;Mitochondrial phosphate carrier protein 2, mitochondrial	2	2	5.9	40.089					16.159		cell part;cell wall;chloroplast;cytoplasmic part;external encapsulating structure;integral to membrane;intracellular membrane-bounded organelle;intracellular organelle;intracellular organelle part;intracellular part;intrinsic to membrane;membrane;membrane part;membrane-bounded organelle;mitochondrial inner membrane;mitochondrial membrane;mitochondrial part;mitochondrion;organelle;organelle inner …	establishment of localization;response to abiotic stimulus;response to osmotic stress;response to salt stress;response to stimulus;response to stress;transport
Q9FN50	Q9FN50	Protein CHAPERONE-LIKE PROTEIN OF POR1, chloroplastic	2	2	10.5	28.815					16.617		cell part;chloroplast;chloroplast envelope;chloroplast part;chloroplast thylakoid membrane;cytoplasmic part;envelope;integral to membrane;intracellular membrane-bounded organelle;intracellular organelle;intracellular organelle part;intracellular part;intrinsic to membrane;membrane;membrane part;membrane-bounded organelle;mitochondrial membrane;mitochondrial part;mitochondrion;organelle;organelle …	cell death;cellular component organization;cellular component organization at cellular level;cellular component organization or biogenesis;cellular component organization or biogenesis at cellular level;cellular macromolecule metabolic process;cellular metabolic process;cellular process;cellular protein metabolic process;chaperone-mediated protein folding;chloroplast organization;death;de-etiolat…	binding;protein binding;protein binding involved in protein folding
Q9LDY5	Q9LDY5	Peptidyl-prolyl cis-trans isomerase FKBP17-2, chloroplastic	2	2	10.5	26.529					16.954		cell part;chloroplast;chloroplast part;chloroplast thylakoid lumen;chloroplast thylakoid membrane;cytoplasmic part;intracellular membrane-bounded organelle;intracellular organelle;intracellular organelle part;intracellular part;membrane;membrane-bounded organelle;organelle;organelle part;photosynthetic membrane;plastid;plastid part;plastid thylakoid lumen;plastid thylakoid membrane;thylakoid lume…	cellular macromolecule metabolic process;cellular metabolic process;cellular process;cellular protein metabolic process;chaperone-mediated protein folding;macromolecule metabolic process;macromolecule modification;metabolic process;peptidyl-amino acid modification;peptidyl-proline modification;primary metabolic process;protein folding;protein metabolic process;protein modification process;protein…	binding;catalytic activity;cis-trans isomerase activity;drug binding;FK506 binding;isomerase activity;macrolide binding;peptidyl-prolyl cis-trans isomerase activity
Q9LHA6	Q9LHA6	AT3g28220/T19D11_3	2	2	6.5	42.886				14.5105			cell part;chloroplast envelope;chloroplast part;cytoplasmic part;envelope;intracellular membrane-bounded organelle;intracellular organelle;intracellular organelle part;intracellular part;membrane-bounded organelle;organelle;organelle envelope;organelle part;plastid envelope;plastid part;vacuole	biological regulation;catabolic process;cellular catabolic process;cellular macromolecule catabolic process;cellular macromolecule metabolic process;cellular metabolic process;cellular process;cellular protein metabolic process;macromolecule catabolic process;macromolecule metabolic process;macromolecule modification;metabolic process;modification-dependent macromolecule catabolic process;modific…	catalytic activity;cysteine-type endopeptidase activity;cysteine-type peptidase activity;endopeptidase activity;hydrolase activity;peptidase activity;peptidase activity, acting on L-amino acid peptides;small conjugating protein-specific protease activity;ubiquitin-specific protease activity
Q9LHH3	Q9LHH3	FKBP-type peptidyl-prolyl cis-trans isomerase	2	2	16.7	20.149					17.3667		cell part;chloroplast;cytoplasmic part;intracellular membrane-bounded organelle;intracellular organelle;intracellular part;membrane-bounded organelle;organelle;plastid		catalytic activity;isomerase activity
Q9LU85;A0A1I9LP70;Q6DBN2	Q9LU85;A0A1I9LP70;Q6DBN2	Probable plastid-lipid-associated protein 4, chloroplastic;Isoform of Q9C927, Plastid-lipid associated protein PAP / fibrillin family protein;Probable plastid-lipid-associated protein 5, chloroplastic	2	2	11.2	27.163			16.9113				cell part;chloroplast;chloroplast part;chloroplast thylakoid;chloroplast thylakoid membrane;cytoplasmic part;intracellular membrane-bounded organelle;intracellular organelle;intracellular organelle part;intracellular part;membrane;membrane-bounded organelle;organelle;organelle part;organelle subcompartment;photosynthetic membrane;plastid;plastid part;plastid thylakoid;plastid thylakoid membrane;p…
Q9M385	Q9M385	50S ribosomal protein L17, chloroplastic	2	2	10.4	23.481			18.3818		17.7341		cell part;chloroplast;chloroplast envelope;chloroplast part;chloroplast stroma;cytoplasmic part;envelope;intracellular membrane-bounded organelle;intracellular non-membrane-bounded organelle;intracellular organelle;intracellular organelle part;intracellular part;macromolecular complex;membrane-bounded organelle;non-membrane-bounded organelle;organelle;organelle envelope;organelle part;plastid;pla…	biosynthetic process;cellular biosynthetic process;cellular macromolecule biosynthetic process;cellular macromolecule metabolic process;cellular metabolic process;cellular process;cellular protein metabolic process;macromolecule biosynthetic process;macromolecule metabolic process;metabolic process;primary metabolic process;protein metabolic process;translation	binding;nucleic acid binding;RNA binding;rRNA binding;structural constituent of ribosome;structural molecule activity
Q9MAP3	Q9MAP3	50S ribosomal protein L11, chloroplastic	2	2	10.8	23.148			18.3164				cell part;chloroplast;chloroplast envelope;chloroplast part;chloroplast stroma;cytoplasmic part;cytosolic part;cytosolic ribosome;envelope;intracellular membrane-bounded organelle;intracellular non-membrane-bounded organelle;intracellular organelle;intracellular organelle part;intracellular part;macromolecular complex;membrane;membrane-bounded organelle;non-membrane-bounded organelle;organelle;or…	biosynthetic process;cellular biosynthetic process;cellular macromolecule biosynthetic process;cellular macromolecule metabolic process;cellular metabolic process;cellular process;cellular protein metabolic process;macromolecule biosynthetic process;macromolecule metabolic process;metabolic process;primary metabolic process;protein metabolic process;translation	binding;nucleic acid binding;RNA binding;rRNA binding;structural constituent of ribosome;structural molecule activity
Q9SD79	Q9SD79	Uncharacterized protein F13G24.250	2	2	12	16.58					18.8758		cell part;chloroplast;chloroplast part;chloroplast thylakoid;chloroplast thylakoid membrane;cytoplasmic part;intracellular membrane-bounded organelle;intracellular organelle;intracellular organelle part;intracellular part;membrane;membrane-bounded organelle;organelle;organelle part;organelle subcompartment;photosynthetic membrane;plastid;plastid part;plastid thylakoid;plastid thylakoid membrane;t…	biological regulation;cellular component organization;cellular component organization at cellular level;cellular component organization or biogenesis;cellular component organization or biogenesis at cellular level;cellular process;chloroplast organization;organelle organization;plastid organization;positive regulation of biological process;positive regulation of biosynthetic process;positive regu…
Q9SGT7	Q9SGT7	At1g56110/T6H22_9	2	2	3.6	58.673					15.9057		box C/D snoRNP complex;cell junction;cell part;cell wall;cell-cell junction;external encapsulating structure;intracellular non-membrane-bounded organelle;intracellular organelle;intracellular organelle part;intracellular part;macromolecular complex;non-membrane-bounded organelle;nuclear part;nucleolar part;nucleolus;organelle;organelle part;plasmodesma;preribosome;ribonucleoprotein complex;small …	cellular macromolecule metabolic process;cellular metabolic process;cellular nitrogen compound metabolic process;cellular process;macromolecule metabolic process;macromolecule modification;metabolic process;ncRNA metabolic process;ncRNA processing;nitrogen compound metabolic process;nucleic acid metabolic process;nucleobase-containing compound metabolic process;primary metabolic process;RNA metab…	binding;nucleic acid binding;RNA binding;snoRNA binding
Q9SIM4;Q9T043	Q9SIM4;Q9T043	60S ribosomal protein L14-1;60S ribosomal protein L14-2	2	2	16.4	15.506					19.2697		cell junction;cell part;cell-cell junction;chloroplast;cytoplasmic part;cytosol;cytosolic large ribosomal subunit;cytosolic part;cytosolic ribosome;endoplasmic reticulum;intracellular membrane-bounded organelle;intracellular non-membrane-bounded organelle;intracellular organelle;intracellular organelle part;intracellular part;large ribosomal subunit;macromolecular complex;membrane;membrane-bounde…	biosynthetic process;cellular biosynthetic process;cellular macromolecule biosynthetic process;cellular macromolecule metabolic process;cellular metabolic process;cellular process;cellular protein metabolic process;macromolecule biosynthetic process;macromolecule metabolic process;metabolic process;primary metabolic process;protein metabolic process;translation	structural constituent of ribosome;structural molecule activity
Q9SKT0	Q9SKT0	Protein THYLAKOID FORMATION 1, chloroplastic	2	2	7.3	33.795			18.4249	17.38			cell part;chloroplast;chloroplast envelope;chloroplast membrane;chloroplast outer membrane;chloroplast part;chloroplast stroma;chloroplast thylakoid;chloroplast thylakoid membrane;cytoplasmic part;envelope;integral to membrane;intracellular membrane-bounded organelle;intracellular organelle;intracellular organelle part;intracellular part;intrinsic to membrane;macromolecular complex;membrane;membr…	biological regulation;carbohydrate mediated signaling;catabolic process;cellular catabolic process;cellular component assembly;cellular component assembly at cellular level;cellular component organization;cellular component organization at cellular level;cellular component organization or biogenesis;cellular component organization or biogenesis at cellular level;cellular macromolecular complex as…
Q9SL05	Q9SL05	Protein PROTON GRADIENT REGULATION 5, chloroplastic	2	2	18.8	14.293						20.2248	cell part;chloroplast;chloroplast part;chloroplast thylakoid;chloroplast thylakoid membrane;cytoplasmic part;intracellular membrane-bounded organelle;intracellular organelle;intracellular organelle part;intracellular part;membrane;membrane-bounded organelle;organelle;organelle part;organelle subcompartment;photosynthetic membrane;plastid;plastid part;plastid thylakoid;plastid thylakoid membrane;t…	cellular metabolic process;cellular process;cellular response to abiotic stimulus;cellular response to light intensity;cellular response to light stimulus;cellular response to radiation;cellular response to stimulus;electron transport chain;generation of precursor metabolites and energy;metabolic process;oxidation-reduction process;photoprotection;photosynthetic electron transport chain;photosynt…	electron carrier activity
Q9SUI7;Q9SUI6	Q9SUI7;Q9SUI6	Photosystem I reaction center subunit VI-1, chloroplastic;Photosystem I reaction center subunit VI-2, chloroplastic	2	2	40	15.216			17.9761				cell part;chloroplast;chloroplast part;chloroplast thylakoid;chloroplast thylakoid membrane;cytoplasmic part;integral to membrane;intracellular membrane-bounded organelle;intracellular organelle;intracellular organelle part;intracellular part;intrinsic to membrane;macromolecular complex;membrane;membrane part;membrane-bounded organelle;organelle;organelle part;organelle subcompartment;photosynthe…	cellular metabolic process;cellular process;metabolic process;photosynthesis;response to chemical stimulus;response to cytokinin stimulus;response to endogenous stimulus;response to hormone stimulus;response to organic substance;response to stimulus
Q9XI19	Q9XI19	AT1G21600 protein	2	2	7.6	37.376			14.0557				cell part;chloroplast;chromosome;cytoplasmic chromosome;cytoplasmic part;intracellular membrane-bounded organelle;intracellular non-membrane-bounded organelle;intracellular organelle;intracellular organelle part;intracellular part;membrane-bounded organelle;non-membrane-bounded organelle;nucleoid;organelle;organelle part;plastid;plastid chromosome;plastid part	biological regulation;biosynthetic process;cellular biosynthetic process;cellular component organization;cellular component organization at cellular level;cellular component organization or biogenesis;cellular component organization or biogenesis at cellular level;cellular macromolecule biosynthetic process;cellular macromolecule metabolic process;cellular metabolic process;cellular nitrogen comp…
Q9ZR03-2;Q9ZR03	Q9ZR03-2;Q9ZR03	Isoform of Q9ZR03, Isoform 2 of Cytochrome b6-f complex iron-sulfur subunit, chloroplastic;Cytochrome b6-f complex iron-sulfur subunit, chloroplastic	2	2	12.4	22.533			16.6134	16.4892			cell part;chloroplast;chloroplast envelope;chloroplast part;chloroplast thylakoid;chloroplast thylakoid membrane;cytochrome b6f complex;cytoplasmic part;envelope;integral to membrane;intracellular membrane-bounded organelle;intracellular organelle;intracellular organelle part;intracellular part;intrinsic to membrane;macromolecular complex;membrane;membrane part;membrane-bounded organelle;organell…	cellular metabolic process;cellular process;defense response;defense response to bacterium;electron transport chain;generation of precursor metabolites and energy;metabolic process;multi-organism process;nonphotochemical quenching;oxidation-reduction process;photosynthetic electron transport chain;response to abiotic stimulus;response to bacterium;response to biotic stimulus;response to karrikin;…	2 iron, 2 sulfur cluster binding;binding;catalytic activity;cation binding;cation transmembrane transporter activity;electron carrier activity;electron transporter, transferring electrons from cytochrome b6/f complex of photosystem II activity;electron transporter, transferring electrons within cytochrome b6/f complex of photosystem II activity;hydrogen ion transmembrane transporter activity;inor…
Q9ZV07;A0A1P8AZD1	Q9ZV07;A0A1P8AZD1	Probable aquaporin PIP2-6;Isoform of Q9ZV07, Plasma membrane intrinsic protein 2E	2	2	7.3	31.05					17.1727		cell junction;cell part;cell-cell junction;cytoplasmic part;integral to membrane;integral to plasma membrane;intracellular membrane-bounded organelle;intracellular organelle;intracellular part;intrinsic to membrane;intrinsic to plasma membrane;membrane;membrane part;membrane-bounded organelle;organelle;plasma membrane;plasma membrane part;plasmodesma;vacuole	biological regulation;carbohydrate transport;cell volume homeostasis;cellular chemical homeostasis;cellular homeostasis;cellular process;cellular water homeostasis;chemical homeostasis;establishment of localization;glycerol transport;homeostatic process;ion transmembrane transport;ion transport;multi-organism process;organic alcohol transport;organic substance transport;polyol transport;regulatio…	alcohol transmembrane transporter activity;channel activity;glycerol channel activity;glycerol transmembrane transporter activity;passive transmembrane transporter activity;polyol transmembrane transporter activity;substrate-specific channel activity;substrate-specific transmembrane transporter activity;substrate-specific transporter activity;transmembrane transporter activity;transporter activit…
Q9ZVL6	Q9ZVL6	UPF0603 protein At1g54780, chloroplastic	2	2	10.5	31.138			15.884				cell part;chloroplast;chloroplast part;chloroplast thylakoid;chloroplast thylakoid membrane;cytoplasmic part;integral to membrane;intracellular membrane-bounded organelle;intracellular organelle;intracellular organelle part;intracellular part;intrinsic to membrane;membrane;membrane part;membrane-bounded organelle;organelle;organelle part;organelle subcompartment;photosynthetic membrane;plastid;pl…	cellular macromolecule metabolic process;cellular metabolic process;cellular process;cellular protein metabolic process;dephosphorylation;macromolecule metabolic process;metabolic process;phosphate-containing compound metabolic process;phosphorus metabolic process;photosystem II repair;primary metabolic process;protein metabolic process	acid phosphatase activity;catalytic activity;hydrolase activity;hydrolase activity, acting on ester bonds;phosphatase activity
O49460	O49460	Prohibitin-1, mitochondrial	2	1	9.4	31.706						16.0383	cell part;cytoplasmic part;integral to membrane;intracellular membrane-bounded organelle;intracellular organelle;intracellular organelle part;intracellular part;intrinsic to membrane;macromolecular complex;membrane;membrane part;membrane-bounded organelle;mitochondrial membrane part;mitochondrial part;mitochondrial respiratory chain complex I;mitochondrion;NADH dehydrogenase complex;organelle;org…
Q8LD03	Q8LD03	40S ribosomal protein S7-3	2	1	12.1	22.06					18.8515		90S preribosome;cell junction;cell part;cell-cell junction;cytoplasmic part;cytosol;cytosolic part;cytosolic ribosome;cytosolic small ribosomal subunit;intracellular non-membrane-bounded organelle;intracellular organelle;intracellular organelle part;intracellular part;macromolecular complex;membrane;non-membrane-bounded organelle;nuclear part;nucleolus;organelle;organelle part;plasma membrane;pla…	biosynthetic process;cellular biosynthetic process;cellular component biogenesis;cellular component biogenesis at cellular level;cellular component organization or biogenesis;cellular component organization or biogenesis at cellular level;cellular macromolecule biosynthetic process;cellular macromolecule metabolic process;cellular metabolic process;cellular nitrogen compound metabolic process;cel…	structural constituent of ribosome;structural molecule activity
Q9M885	Q9M885	40S ribosomal protein S7-2	2	1	12.6	22.196					15.1552		90S preribosome;cell part;chloroplast;cytoplasmic part;cytosol;cytosolic part;cytosolic ribosome;cytosolic small ribosomal subunit;intracellular membrane-bounded organelle;intracellular non-membrane-bounded organelle;intracellular organelle;intracellular organelle part;intracellular part;macromolecular complex;membrane;membrane-bounded organelle;non-membrane-bounded organelle;organelle;organelle …	biosynthetic process;cellular biosynthetic process;cellular component biogenesis;cellular component biogenesis at cellular level;cellular component organization or biogenesis;cellular component organization or biogenesis at cellular level;cellular macromolecule biosynthetic process;cellular macromolecule metabolic process;cellular metabolic process;cellular nitrogen compound metabolic process;cel…	structural constituent of ribosome;structural molecule activity
Q9SIL6	Q9SIL6	Prohibitin-6, mitochondrial	2	1	11.9	31.636					16.477		cell part;cytoplasmic part;integral to membrane;intracellular membrane-bounded organelle;intracellular organelle;intracellular organelle part;intracellular part;intrinsic to membrane;macromolecular complex;membrane;membrane part;membrane-bounded organelle;mitochondrial membrane part;mitochondrial part;mitochondrial respiratory chain complex I;mitochondrion;NADH dehydrogenase complex;organelle;org…
Q9ZNT7-2;Q9ZNT7	Q9ZNT7-2;Q9ZNT7	Isoform of Q9ZNT7, Isoform 2 of Prohibitin-2, mitochondrial;Prohibitin-2, mitochondrial	2	1	12.2	24.896			16.7035		18.8848		cell part;cell wall;chloroplast;cytoplasmic part;external encapsulating structure;integral to membrane;intracellular membrane-bounded organelle;intracellular organelle;intracellular organelle part;intracellular part;intrinsic to membrane;macromolecular complex;membrane;membrane part;membrane-bounded organelle;mitochondrial membrane part;mitochondrial part;mitochondrial respiratory chain complex I…
A0A1I9LQM9;O04309-2;O04309	A0A1I9LQM9;O04309-2;O04309	Isoform of O04309, Mannose-binding lectin superfamily protein;Isoform of O04309, Isoform 2 of Jacalin-related lectin 35;Jacalin-related lectin 35	1	1	6.4	31.984						15.5748	cell junction;cell part;cell-cell junction;chloroplast;cytoplasmic part;intracellular membrane-bounded organelle;intracellular organelle;intracellular part;membrane;membrane-bounded organelle;nucleus;organelle;plasmodesma;plastid;vacuole	response to abiotic stimulus;response to chemical stimulus;response to cold;response to endogenous stimulus;response to jasmonic acid stimulus;response to organic substance;response to osmotic stress;response to salt stress;response to stimulus;response to stress;response to temperature stimulus;response to wounding	binding;carbohydrate binding
F4JBJ9;Q9SN88;A0A1I9LRA7	F4JBJ9;Q9SN88;A0A1I9LRA7	Isoform of A0A1I9LRA7, HNH endonuclease;Isoform of A0A1I9LRA7, At3g47490;HNH endonuclease	1	1	5.6	24.139					16.5874	16.9849			binding;catalytic activity;endonuclease activity;hydrolase activity;hydrolase activity, acting on ester bonds;nuclease activity;nucleic acid binding
A0A1P8BGQ0;A0A1I9LT16;Q940B0;P42791	A0A1P8BGQ0;A0A1I9LT16;Q940B0;P42791	Isoform of Q940B0, Ribosomal protein L18e/L15 superfamily protein;Isoform of P42791, Ribosomal protein L18;60S ribosomal protein L18-3;60S ribosomal protein L18-2	1	1	10.4	14.9					15.4456		cell junction;cell part;cell-cell junction;chloroplast;cytoplasmic part;cytosol;cytosolic large ribosomal subunit;cytosolic part;cytosolic ribosome;intracellular membrane-bounded organelle;intracellular non-membrane-bounded organelle;intracellular organelle;intracellular organelle part;intracellular part;large ribosomal subunit;macromolecular complex;membrane;membrane-bounded organelle;non-membra…	biosynthetic process;cellular biosynthetic process;cellular macromolecule biosynthetic process;cellular macromolecule metabolic process;cellular metabolic process;cellular process;cellular protein metabolic process;macromolecule biosynthetic process;macromolecule metabolic process;metabolic process;primary metabolic process;protein metabolic process;translation	structural constituent of ribosome;structural molecule activity
A0A1P8APK3;Q8W592;F4HQH8	A0A1P8APK3;Q8W592;F4HQH8	Isoform of F4HQH8, RNA-binding (RRM/RBD/RNP motifs) family protein;Isoform of F4HQH8, At1g01080/T25K16_7;RNA-binding (RRM/RBD/RNP motifs) family protein	1	1	4.9	31.723			15.0237				cell part;chloroplast;chloroplast envelope;chloroplast part;chloroplast stroma;cytoplasmic part;envelope;intracellular membrane-bounded organelle;intracellular organelle;intracellular organelle part;intracellular part;macromolecular complex;membrane-bounded organelle;nucleus;organelle;organelle envelope;organelle part;plastid;plastid envelope;plastid part;plastid stroma;ribonucleoprotein complex;…		binding;nucleic acid binding;nucleotide binding
A0A1P8ATS2;O80796	A0A1P8ATS2;O80796	Isoform of O80796, Plastid transcriptionally active 4;Membrane-associated protein VIPP1, chloroplastic	1	1	4.2	28.912						15.796	cell part;chloroplast;chloroplast envelope;chloroplast inner membrane;chloroplast membrane;chloroplast part;chloroplast stroma;chloroplast thylakoid;chloroplast thylakoid membrane;chromosome;cytoplasmic chromosome;cytoplasmic part;envelope;intracellular membrane-bounded organelle;intracellular non-membrane-bounded organelle;intracellular organelle;intracellular organelle part;intracellular part;m…	cellular component organization;cellular component organization at cellular level;cellular component organization or biogenesis;cellular component organization or biogenesis at cellular level;cellular membrane organization;cellular process;membrane organization;organelle organization;plastid membrane organization;thylakoid membrane organization;vesicle organization
A0A1P8AUU3;Q93VT9-2;Q93VT9;Q93W22;Q08770	A0A1P8AUU3;Q93VT9-2;Q93VT9;Q93W22;Q08770	Isoform of Q08770, Ribosomal protein L16p/L10e family protein;Isoform of Q93VT9, Isoform 2 of 60S ribosomal protein L10-1;60S ribosomal protein L10-1;60S ribosomal protein L10-3;60S ribosomal protein L10-2	1	1	6.5	20.545						15.1714	cell part;chloroplast;chloroplast envelope;chloroplast part;cytoplasm;cytoplasmic part;cytosol;cytosolic large ribosomal subunit;cytosolic part;cytosolic ribosome;envelope;intracellular membrane-bounded organelle;intracellular non-membrane-bounded organelle;intracellular organelle;intracellular organelle part;intracellular part;large ribosomal subunit;macromolecular complex;membrane;membrane-boun…	biosynthetic process;cellular biosynthetic process;cellular macromolecule biosynthetic process;cellular macromolecule metabolic process;cellular metabolic process;cellular process;cellular protein metabolic process;cellular response to abiotic stimulus;cellular response to light stimulus;cellular response to radiation;cellular response to stimulus;cellular response to UV;cellular response to UV-B…	structural constituent of ribosome;structural molecule activity
A0A1P8B6D9;A0A1P8B6E2;Q94BT0;Q9FY54;F4JLK2	A0A1P8B6D9;A0A1P8B6E2;Q94BT0;Q9FY54;F4JLK2	Isoform of F4JLK2, Sucrose-phosphate synthase family protein;Isoform of F4JLK2, Sucrose-phosphate synthase family protein;Sucrose-phosphate synthase 1;Probable sucrose-phosphate synthase 2;Probable sucrose-phosphate synthase 4	1	1	2	95.082			12.3811				cell junction;cell part;cell-cell junction;cytoplasmic part;cytosol;intracellular part;membrane;plasma membrane;plasmodesma	anatomical structure formation involved in morphogenesis;biosynthetic process;carbohydrate biosynthetic process;carbohydrate metabolic process;cellular biosynthetic process;cellular carbohydrate biosynthetic process;cellular carbohydrate metabolic process;cellular component assembly;cellular component assembly at cellular level;cellular component assembly involved in morphogenesis;cellular compon…	catalytic activity;glucosyltransferase activity;sucrose-phosphate synthase activity;transferase activity;transferase activity, transferring glycosyl groups;transferase activity, transferring hexosyl groups;UDP-glucosyltransferase activity;UDP-glycosyltransferase activity
A0A1P8BCP6;Q9FKP0	A0A1P8BCP6;Q9FKP0	Isoform of Q9FKP0, Plastid-specific 50S ribosomal protein 6;50S ribosomal protein 6, chloroplastic	1	1	31	13.848			16.6506				cell part;chloroplast;cytoplasmic part;intracellular membrane-bounded organelle;intracellular non-membrane-bounded organelle;intracellular organelle;intracellular part;macromolecular complex;membrane-bounded organelle;non-membrane-bounded organelle;organelle;plastid;ribonucleoprotein complex;ribosome	biosynthetic process;cellular biosynthetic process;cellular macromolecule biosynthetic process;cellular macromolecule metabolic process;cellular metabolic process;cellular process;cellular protein metabolic process;macromolecule biosynthetic process;macromolecule metabolic process;metabolic process;primary metabolic process;protein metabolic process;translation	binding;nucleic acid binding;RNA binding;rRNA binding;structural constituent of ribosome;structural molecule activity
F4IWP7;A8MQA1;P41127	F4IWP7;A8MQA1;P41127	Isoform of P41127, Breast basic conserved 1;Isoform of P41127, 60S ribosomal protein L13;60S ribosomal protein L13-1	1	1	15.7	17.747					16.7148		cell junction;cell part;cell wall;cell-cell junction;cytoplasmic part;cytosol;cytosolic large ribosomal subunit;cytosolic part;cytosolic ribosome;external encapsulating structure;intracellular non-membrane-bounded organelle;intracellular organelle;intracellular organelle part;intracellular part;large ribosomal subunit;macromolecular complex;membrane;non-membrane-bounded organelle;nuclear part;nuc…	biosynthetic process;cellular biosynthetic process;cellular macromolecule biosynthetic process;cellular macromolecule metabolic process;cellular metabolic process;cellular process;cellular protein metabolic process;macromolecule biosynthetic process;macromolecule metabolic process;metabolic process;primary metabolic process;protein metabolic process;response to chemical stimulus;response to cytok…	structural constituent of ribosome;structural molecule activity
A8MR50;Q9FE65;Q42351	A8MR50;Q9FE65;Q42351	Isoform of Q42351, Ribosomal protein L34e superfamily protein;60S ribosomal protein L34-2;60S ribosomal protein L34-1	1	1	12.5	10.973						15.7007	cell part;chloroplast;cytoplasmic part;cytosolic large ribosomal subunit;intracellular membrane-bounded organelle;intracellular non-membrane-bounded organelle;intracellular organelle;intracellular organelle part;intracellular part;large ribosomal subunit;macromolecular complex;membrane;membrane-bounded organelle;non-membrane-bounded organelle;nuclear part;nucleolus;organelle;organelle membrane;or…	biosynthetic process;cellular biosynthetic process;cellular macromolecule biosynthetic process;cellular macromolecule metabolic process;cellular metabolic process;cellular process;cellular protein metabolic process;macromolecule biosynthetic process;macromolecule metabolic process;metabolic process;primary metabolic process;protein metabolic process;translation	structural constituent of ribosome;structural molecule activity
B3H4X4;F4IJM1;Q8LBP4-2;Q8LBP4	B3H4X4;F4IJM1;Q8LBP4-2;Q8LBP4	Isoform of Q8LBP4, 63 kDa inner membrane family protein;Isoform of Q8LBP4, 63 kDa inner membrane family protein;Isoform of Q8LBP4, Isoform 2 of Inner membrane protein ALBINO3, chloroplastic;Inner membrane protein ALBINO3, chloroplastic	1	1	4.4	36.955			16.8429				cell part;chloroplast;chloroplast part;chloroplast thylakoid;chloroplast thylakoid membrane;cytoplasmic part;integral to membrane;intracellular membrane-bounded organelle;intracellular organelle;intracellular organelle part;intracellular part;intrinsic to membrane;membrane;membrane part;membrane-bounded organelle;organelle;organelle part;organelle subcompartment;photosynthetic membrane;plastid;pl…	biological regulation;cellular component organization;cellular component organization or biogenesis;cellular localization;cellular macromolecule localization;cellular membrane organization;cellular process;cellular protein localization;establishment of localization;establishment of localization in cell;establishment of protein localization;establishment of protein localization to chloroplast;esta…
B9DG17;Q08682	B9DG17;Q08682	Isoform of Q08682, 40S ribosomal protein SA;40S ribosomal protein Sa-1	1	1	4.4	31.981						15.6681	90S preribosome;cell junction;cell part;cell-cell junction;chloroplast;cytoplasm;cytoplasmic part;cytosol;cytosolic part;cytosolic ribosome;cytosolic small ribosomal subunit;intracellular membrane-bounded organelle;intracellular non-membrane-bounded organelle;intracellular organelle;intracellular organelle part;intracellular part;macromolecular complex;membrane;membrane-bounded organelle;non-memb…	biosynthetic process;cellular biosynthetic process;cellular component assembly;cellular component assembly at cellular level;cellular component organization;cellular component organization at cellular level;cellular component organization or biogenesis;cellular component organization or biogenesis at cellular level;cellular macromolecular complex assembly;cellular macromolecular complex subunit o…	structural constituent of ribosome;structural molecule activity
F4JIZ3;Q00218	F4JIZ3;Q00218	Isoform of Q00218, Phospho-2-dehydro-3-deoxyheptonate aldolase;Phospho-2-dehydro-3-deoxyheptonate aldolase 2, chloroplastic	1	1	3.7	38.65			15.5314				cell part;chloroplast;chloroplast part;chloroplast thylakoid;cytoplasmic part;intracellular membrane-bounded organelle;intracellular organelle;intracellular organelle part;intracellular part;membrane-bounded organelle;organelle;organelle part;organelle subcompartment;plastid;plastid part;plastid thylakoid;thylakoid	amine biosynthetic process;amine metabolic process;aromatic amino acid family biosynthetic process;aromatic amino acid family metabolic process;aromatic compound biosynthetic process;biosynthetic process;carboxylic acid biosynthetic process;carboxylic acid metabolic process;cellular amine metabolic process;cellular amino acid biosynthetic process;cellular amino acid metabolic process;cellular aro…	3-deoxy-7-phosphoheptulonate synthase activity;catalytic activity;transferase activity;transferase activity, transferring alkyl or aryl (other than methyl) groups
F4K3R8;Q9FJX3	F4K3R8;Q9FJX3	Isoform of Q9FJX3, Voltage dependent anion channel 2;Mitochondrial outer membrane protein porin 2	1	1	4	32.905					16.2316		cell part;cytoplasmic part;intracellular organelle part;intracellular part;macromolecular complex;membrane;membrane part;mitochondrial membrane;mitochondrial outer membrane;mitochondrial part;organelle membrane;organelle outer membrane;organelle part;outer membrane;pore complex;protein complex	biological regulation;cellular process;establishment of localization;ion transport;regulation of biological process;regulation of growth;transmembrane transport;transport	channel activity;passive transmembrane transporter activity;porin activity;transmembrane transporter activity;transporter activity;wide pore channel activity
Q9SJQ9;Q9LF98;O65581;F4KGQ0-2;F4KGQ0	Q9SJQ9;Q9LF98;O65581;F4KGQ0-2;F4KGQ0	Fructose-bisphosphate aldolase 6, cytosolic;Fructose-bisphosphate aldolase 8, cytosolic;Fructose-bisphosphate aldolase 5, cytosolic;Isoform of F4KGQ0, Isoform 2 of Fructose-bisphosphate aldolase 4, cytosolic;Fructose-bisphosphate aldolase 4, cytosolic	1	1	3.9	38.386					18.581		apoplast;cell junction;cell part;cell wall;cell-cell junction;chloroplast;cytoplasmic part;cytosol;envelope;external encapsulating structure;extracellular region;intracellular membrane-bounded organelle;intracellular non-membrane-bounded organelle;intracellular organelle;intracellular organelle part;intracellular part;membrane;membrane-bounded organelle;mitochondrial envelope;mitochondrial part;m…	alcohol catabolic process;alcohol metabolic process;carbohydrate catabolic process;carbohydrate metabolic process;catabolic process;cellular carbohydrate catabolic process;cellular carbohydrate metabolic process;cellular metabolic process;cellular process;generation of precursor metabolites and energy;glucose catabolic process;glucose metabolic process;glycolysis;hexose catabolic process;hexose m…	aldehyde-lyase activity;binding;carbon-carbon lyase activity;catalytic activity;cation binding;copper ion binding;fructose-bisphosphate aldolase activity;ion binding;lyase activity;metal ion binding;transition metal ion binding
O22860	O22860	60S ribosomal protein L38	1	1	17.4	8.1216						17.6682	cell part;cytoplasmic part;cytosolic large ribosomal subunit;cytosolic part;cytosolic ribosome;intracellular non-membrane-bounded organelle;intracellular organelle;intracellular organelle part;intracellular part;large ribosomal subunit;macromolecular complex;non-membrane-bounded organelle;organelle;organelle part;ribonucleoprotein complex;ribosome	biosynthetic process;cellular biosynthetic process;cellular macromolecule biosynthetic process;cellular macromolecule metabolic process;cellular metabolic process;cellular process;cellular protein metabolic process;macromolecule biosynthetic process;macromolecule metabolic process;metabolic process;primary metabolic process;protein metabolic process;translation	structural constituent of ribosome;structural molecule activity
O49006	O49006	Pectinesterase/pectinesterase inhibitor 3	1	1	2.4	64.255					14.9317		apoplast;cell part;cell wall;cytoplasm;external encapsulating structure;extracellular region;intracellular part;membrane;plasma membrane	carbohydrate catabolic process;carbohydrate metabolic process;catabolic process;cell wall modification;cell wall organization;cell wall organization or biogenesis;cellular carbohydrate catabolic process;cellular carbohydrate metabolic process;cellular component organization or biogenesis;cellular macromolecule metabolic process;cellular metabolic process;cellular polysaccharide catabolic process;…	aspartyl esterase activity;carboxylic ester hydrolase activity;catalytic activity;enzyme inhibitor activity;enzyme regulator activity;hydrolase activity;hydrolase activity, acting on ester bonds;pectinesterase activity
O65686	O65686	30S ribosomal protein S16-1, chloroplastic	1	1	13.3	12.699					16.4908		cell part;chloroplast;chloroplast envelope;chloroplast part;cytoplasmic part;envelope;intracellular membrane-bounded organelle;intracellular non-membrane-bounded organelle;intracellular organelle;intracellular organelle part;intracellular part;macromolecular complex;membrane-bounded organelle;mitochondrion;non-membrane-bounded organelle;organelle;organelle envelope;organelle part;plastid;plastid …	biosynthetic process;cellular biosynthetic process;cellular component organization;cellular component organization at cellular level;cellular component organization or biogenesis;cellular component organization or biogenesis at cellular level;cellular macromolecule biosynthetic process;cellular macromolecule metabolic process;cellular metabolic process;cellular process;cellular protein metabolic …	structural constituent of ribosome;structural molecule activity
Q9LV79;Q9SID8;Q9LFT9;O80501;Q9SMR4	Q9LV79;Q9SID8;Q9LFT9;O80501;Q9SMR4	Ras-related protein RABH1a;Ras-related protein RABH1d;Ras-related protein RABH1e;Ras-related protein RABH1b;Ras-related protein RABH1c	1	1	5.3	23.12					16.0643		cell junction;cell part;cell-cell junction;cytoplasmic part;cytosol;endosome;Golgi apparatus;Golgi apparatus part;Golgi membrane;intracellular membrane-bounded organelle;intracellular organelle;intracellular organelle part;intracellular part;membrane;membrane-bounded organelle;mitochondrion;organelle;organelle membrane;organelle part;plasma membrane;plasmodesma;trans-Golgi network;vacuolar membra…	biological regulation;cellular process;cellular response to stimulus;endosome transport;establishment of localization;establishment of localization in cell;establishment of protein localization;Golgi vesicle transport;intracellular protein transport;intracellular signal transduction;intracellular transport;intra-Golgi vesicle-mediated transport;metabolic process;protein transport;Rab protein sign…	binding;catalytic activity;GTP binding;GTPase activity;guanyl nucleotide binding;guanyl ribonucleotide binding;hydrolase activity;hydrolase activity, acting on acid anhydrides;hydrolase activity, acting on acid anhydrides, in phosphorus-containing anhydrides;nucleoside-triphosphatase activity;nucleotide binding;purine nucleotide binding;purine ribonucleoside triphosphate binding;purine ribonucleo…
Q8RWJ5;O80774	Q8RWJ5;O80774	SecY protein transport family protein;AT2G34250 protein	1	1	1.9	52.068						18.0006	cell part;cytoplasmic part;Golgi apparatus;intracellular membrane-bounded organelle;intracellular organelle;intracellular part;membrane;membrane-bounded organelle;mitochondrion;organelle;plasma membrane	establishment of localization;establishment of protein localization;protein transport;transport
P45434	P45434	Translocon-associated protein subunit alpha	1	1	6.6	28.167						18.0985	cell part;chloroplast part;chloroplast thylakoid membrane;cytoplasmic part;endoplasmic reticulum;endoplasmic reticulum membrane;endoplasmic reticulum part;Golgi apparatus;integral to membrane;intracellular membrane-bounded organelle;intracellular organelle;intracellular organelle part;intracellular part;intrinsic to membrane;membrane;membrane part;membrane-bounded organelle;organelle;organelle me…
P52032	P52032	Phospholipid hydroperoxide glutathione peroxidase 1, chloroplastic	1	1	5.1	26.015			14.9305				cell part;chloroplast;chloroplast envelope;chloroplast part;chloroplast stroma;chloroplast thylakoid membrane;cytoplasmic part;envelope;intracellular membrane-bounded organelle;intracellular organelle;intracellular organelle part;intracellular part;membrane;membrane-bounded organelle;organelle;organelle envelope;organelle part;photosynthetic membrane;plastid;plastid envelope;plastid part;plastid …	response to chemical stimulus;response to oxidative stress;response to stimulus;response to stress	antioxidant activity;catalytic activity;glutathione peroxidase activity;oxidoreductase activity;oxidoreductase activity, acting on paired donors, with incorporation or reduction of molecular oxygen;oxidoreductase activity, acting on peroxide as acceptor;peroxidase activity;phospholipid-hydroperoxide glutathione peroxidase activity
P56760	P56760	ATP synthase subunit c, chloroplastic	1	1	50.6	7.9763			15.3703				cell part;chloroplast part;chloroplast thylakoid membrane;cytoplasmic part;integral to membrane;intracellular organelle part;intracellular part;intrinsic to membrane;macromolecular complex;membrane;membrane part;organelle part;photosynthetic membrane;plastid part;plastid thylakoid membrane;protein complex;proton-transporting ATP synthase complex, coupling factor F(o);proton-transporting two-secto…	ATP biosynthetic process;ATP hydrolysis coupled proton transport;ATP metabolic process;ATP synthesis coupled proton transport;biosynthetic process;cation transport;cellular biosynthetic process;cellular metabolic process;cellular nitrogen compound biosynthetic process;cellular nitrogen compound metabolic process;cellular process;energy coupled proton transport, against electrochemical gradient;en…	binding;cation transmembrane transporter activity;hydrogen ion transmembrane transporter activity;inorganic cation transmembrane transporter activity;ion transmembrane transporter activity;lipid binding;monovalent inorganic cation transmembrane transporter activity;substrate-specific transmembrane transporter activity;substrate-specific transporter activity;transmembrane transporter activity;tran…
P56774	P56774	Cytochrome b6-f complex subunit 4	1	1	4.4	17.431						18.2395	cell part;chloroplast part;chloroplast thylakoid membrane;cytoplasmic part;integral to membrane;intracellular organelle part;intracellular part;intrinsic to membrane;membrane;membrane part;organelle part;photosynthetic membrane;plastid part;plastid thylakoid membrane;thylakoid membrane;thylakoid part	cellular metabolic process;cellular process;electron transport chain;generation of precursor metabolites and energy;metabolic process;oxidation-reduction process;photosynthetic electron transport chain	catalytic activity;electron carrier activity;electron transporter, transferring electrons within cytochrome b6/f complex of photosystem II activity;electron transporter, transferring electrons within the cyclic electron transport pathway of photosynthesis activity;oxidoreductase activity
P56807	P56807	30S ribosomal protein S18, chloroplastic	1	1	11.9	12.06					15.3374		cell part;chloroplast part;chloroplast stroma;cytoplasmic part;intracellular non-membrane-bounded organelle;intracellular organelle;intracellular organelle part;intracellular part;macromolecular complex;non-membrane-bounded organelle;organelle;organelle part;plastid part;plastid stroma;ribonucleoprotein complex;ribosome	biosynthetic process;cellular biosynthetic process;cellular macromolecule biosynthetic process;cellular macromolecule metabolic process;cellular metabolic process;cellular process;cellular protein metabolic process;macromolecule biosynthetic process;macromolecule metabolic process;metabolic process;primary metabolic process;protein metabolic process;translation	binding;nucleic acid binding;RNA binding;rRNA binding;structural constituent of ribosome;structural molecule activity
P60129	P60129	Photosystem II reaction center protein L	1	1	36.8	4.4701			15.7925				cell part;chloroplast part;chloroplast thylakoid membrane;cytoplasmic part;integral to membrane;intracellular organelle part;intracellular part;intrinsic to membrane;macromolecular complex;membrane;membrane part;organelle part;photosynthetic membrane;photosystem II reaction center;plastid part;plastid thylakoid membrane;protein complex;thylakoid membrane;thylakoid part	cellular metabolic process;cellular process;metabolic process;photosynthesis
P61845	P61845	50S ribosomal protein L23, chloroplastic	1	1	16.1	10.789						17.7509	cell part;chloroplast;cytoplasmic part;intracellular membrane-bounded organelle;intracellular non-membrane-bounded organelle;intracellular organelle;intracellular part;macromolecular complex;membrane-bounded organelle;non-membrane-bounded organelle;organelle;plastid;ribonucleoprotein complex;ribosome	biosynthetic process;cellular biosynthetic process;cellular macromolecule biosynthetic process;cellular macromolecule metabolic process;cellular metabolic process;cellular process;cellular protein metabolic process;macromolecule biosynthetic process;macromolecule metabolic process;metabolic process;primary metabolic process;protein metabolic process;translation	binding;nucleic acid binding;nucleotide binding;RNA binding;rRNA binding;structural constituent of ribosome;structural molecule activity
Q38885	Q38885	Preprotein translocase subunit SCY1, chloroplastic	1	1	4.7	59.492				18.1773			cell part;chloroplast;chloroplast part;chloroplast thylakoid membrane;cytoplasmic part;integral to membrane;intracellular membrane-bounded organelle;intracellular organelle;intracellular organelle part;intracellular part;intrinsic to membrane;membrane;membrane part;membrane-bounded organelle;organelle;organelle part;photosynthetic membrane;plastid;plastid part;plastid thylakoid membrane;thylakoid…	cellular component organization;cellular component organization or biogenesis;cellular membrane organization;cellular process;establishment of localization;establishment of protein localization;membrane organization;plastid membrane organization;protein transport;thylakoid membrane organization;transport
Q3E902	Q3E902	40S ribosomal protein S21-2	1	1	18.3	9.1131					13.9745		cell part;cytosolic small ribosomal subunit;intracellular organelle part;intracellular part;macromolecular complex;organelle part;ribonucleoprotein complex;small ribosomal subunit	biosynthetic process;cellular biosynthetic process;cellular component biogenesis;cellular component biogenesis at cellular level;cellular component organization or biogenesis;cellular component organization or biogenesis at cellular level;cellular macromolecule biosynthetic process;cellular macromolecule metabolic process;cellular metabolic process;cellular nitrogen compound metabolic process;cel…	structural constituent of ribosome;structural molecule activity
Q9CAV0;Q42262	Q9CAV0;Q42262	40S ribosomal protein S3a-1;40S ribosomal protein S3a-2	1	1	5.3	29.85					17.1378		cell junction;cell part;cell wall;cell-cell junction;chloroplast;cytoplasmic part;cytosol;cytosolic part;cytosolic ribosome;cytosolic small ribosomal subunit;external encapsulating structure;intracellular membrane-bounded organelle;intracellular non-membrane-bounded organelle;intracellular organelle;intracellular organelle part;intracellular part;macromolecular complex;membrane;membrane-bounded o…	biosynthetic process;cellular biosynthetic process;cellular macromolecule biosynthetic process;cellular macromolecule metabolic process;cellular metabolic process;cellular process;cellular protein metabolic process;cytoplasmic translation;macromolecule biosynthetic process;macromolecule metabolic process;metabolic process;primary metabolic process;protein metabolic process;translation	structural constituent of ribosome;structural molecule activity
Q5XF75	Q5XF75	Elongation factor Ts, mitochondrial	1	1	3.8	43.191				15.5874			cell part;cytoplasmic part;intracellular membrane-bounded organelle;intracellular organelle;intracellular organelle lumen;intracellular organelle part;intracellular part;membrane-bounded organelle;membrane-enclosed lumen;mitochondrial matrix;mitochondrial part;mitochondrion;organelle;organelle lumen;organelle part	biosynthetic process;cellular biosynthetic process;cellular macromolecule biosynthetic process;cellular macromolecule metabolic process;cellular metabolic process;cellular process;macromolecule biosynthetic process;macromolecule metabolic process;metabolic process;mitochondrial translational elongation;translational elongation	binding;nucleic acid binding;RNA binding;translation elongation factor activity;translation factor activity, nucleic acid binding
Q8GW20-2;Q8GW20	Q8GW20-2;Q8GW20	Isoform of Q8GW20, Isoform 2 of Uncharacterized protein At5g03900, chloroplastic;Uncharacterized protein At5g03900, chloroplastic	1	1	4.4	48.173			14.4927				cell part;chloroplast envelope;chloroplast membrane;chloroplast part;cytoplasmic part;envelope;integral to membrane;intracellular membrane-bounded organelle;intracellular organelle;intracellular organelle part;intracellular part;intrinsic to membrane;membrane;membrane part;membrane-bounded organelle;organelle;organelle envelope;organelle membrane;organelle part;plastid;plastid envelope;plastid me…
Q8GXH3-2;Q8GXH3	Q8GXH3-2;Q8GXH3	Isoform of Q8GXH3, Isoform 2 of Protein OSB2, chloroplastic;Protein OSB2, chloroplastic	1	1	3.2	41.672				15.3863			cell part;chloroplast;chromosome;cytoplasmic chromosome;cytoplasmic part;intracellular membrane-bounded organelle;intracellular non-membrane-bounded organelle;intracellular organelle;intracellular organelle part;intracellular part;membrane-bounded organelle;non-membrane-bounded organelle;nucleoid;organelle;organelle part;plastid;plastid chromosome;plastid part		binding;DNA binding;nucleic acid binding;single-stranded DNA binding;structure-specific DNA binding
Q8LCA1	Q8LCA1	Protein CURVATURE THYLAKOID 1B, chloroplastic	1	1	14.4	18.482			16.466				cell part;chloroplast;chloroplast envelope;chloroplast part;chloroplast photosystem I;chloroplast thylakoid;chloroplast thylakoid membrane;chromosome;cytoplasmic chromosome;cytoplasmic part;envelope;integral to membrane;intracellular membrane-bounded organelle;intracellular non-membrane-bounded organelle;intracellular organelle;intracellular organelle part;intracellular part;intrinsic to membrane…	cellular metabolic process;cellular process;electron transport chain;generation of precursor metabolites and energy;metabolic process;oxidation-reduction process;photosynthetic electron transport chain;photosynthetic electron transport in photosystem I;response to abscisic acid stimulus;response to chemical stimulus;response to endogenous stimulus;response to hormone stimulus;response to organic …	binding;DNA binding;nucleic acid binding
Q8LEU3	Q8LEU3	Chlorophyll(ide) b reductase NOL, chloroplastic	1	1	3.4	38.149					15.549		cell part;chloroplast;chloroplast part;chloroplast thylakoid membrane;cytoplasmic part;intracellular membrane-bounded organelle;intracellular organelle;intracellular organelle part;intracellular part;membrane;membrane-bounded organelle;organelle;organelle part;photosynthetic membrane;plastid;plastid part;plastid thylakoid membrane;thylakoid membrane;thylakoid part	catabolic process;cellular catabolic process;cellular macromolecule catabolic process;cellular macromolecule metabolic process;cellular metabolic process;cellular nitrogen compound catabolic process;cellular nitrogen compound metabolic process;cellular process;cellular protein catabolic process;cellular protein metabolic process;chlorophyll catabolic process;chlorophyll metabolic process;cofactor…	catalytic activity;chlorophyll(ide) b reductase activity;oxidoreductase activity;oxidoreductase activity, acting on CH-OH group of donors;oxidoreductase activity, acting on the CH-OH group of donors, NAD or NADP as acceptor
Q9LSA3;Q9C8F7;Q8VZ19	Q9LSA3;Q9C8F7;Q8VZ19	60S ribosomal protein L30-3;Putative 60S ribosomal protein L30-1;60S ribosomal protein L30-2	1	1	14.3	12.279						15.3377	cell junction;cell part;cell-cell junction;cytoplasmic part;cytosol;cytosolic large ribosomal subunit;cytosolic part;cytosolic ribosome;intracellular non-membrane-bounded organelle;intracellular organelle;intracellular organelle part;intracellular part;large ribosomal subunit;macromolecular complex;membrane;non-membrane-bounded organelle;organelle;organelle part;plasma membrane;plasmodesma;ribonu…	biosynthetic process;cellular biosynthetic process;cellular macromolecule biosynthetic process;cellular macromolecule metabolic process;cellular metabolic process;cellular process;cellular protein metabolic process;macromolecule biosynthetic process;macromolecule metabolic process;metabolic process;multi-organism process;primary metabolic process;protein metabolic process;response to biotic stimu…	structural constituent of ribosome;structural molecule activity
Q93WG3	Q93WG3	Chloroplast J-like domain 1	1	1	4.1	32.902						16.9743	cell part;chloroplast;chloroplast envelope;chloroplast membrane;chloroplast part;cytoplasmic part;envelope;intracellular membrane-bounded organelle;intracellular organelle;intracellular organelle part;intracellular part;membrane;membrane-bounded organelle;organelle;organelle envelope;organelle membrane;organelle part;plastid;plastid envelope;plastid membrane;plastid part	carboxylic acid metabolic process;cellular ketone metabolic process;cellular lipid metabolic process;cellular metabolic process;cellular process;fatty acid metabolic process;lipid metabolic process;metabolic process;monocarboxylic acid metabolic process;organic acid metabolic process;oxoacid metabolic process;primary metabolic process;small molecule metabolic process
Q949Q5	Q949Q5	Photosystem I subunit O	1	1	17.1	15.143			18.1508				cell part;chloroplast;chloroplast part;chloroplast thylakoid membrane;cytoplasmic part;integral to membrane;intracellular membrane-bounded organelle;intracellular organelle;intracellular organelle part;intracellular part;intrinsic to membrane;macromolecular complex;membrane;membrane part;membrane-bounded organelle;organelle;organelle part;photosynthetic membrane;photosystem;photosystem I;plastid;…	cellular metabolic process;cellular process;electron transport chain;generation of precursor metabolites and energy;metabolic process;oxidation-reduction process;photosynthesis, light harvesting;photosynthesis, light harvesting in photosystem I;photosynthetic electron transport chain
Q949S6	Q949S6	NAD(P)-linked oxidoreductase superfamily protein	1	1	6.1	21.223						16.5085	cell part;chloroplast;chloroplast part;chloroplast thylakoid;chloroplast thylakoid membrane;cytoplasmic part;intracellular membrane-bounded organelle;intracellular organelle;intracellular organelle part;intracellular part;membrane;membrane-bounded organelle;organelle;organelle part;organelle subcompartment;photosynthetic membrane;plastid;plastid part;plastid thylakoid;plastid thylakoid membrane;t…
Q94BY4	Q94BY4	O-fucosyltransferase 35	1	1	1.1	72.909					20.8739		cell part;chloroplast;cytoplasmic part;Golgi apparatus;intracellular membrane-bounded organelle;intracellular organelle;intracellular part;membrane-bounded organelle;organelle;plastid	metabolic process	catalytic activity;transferase activity;transferase activity, transferring glycosyl groups
Q94F10	Q94F10	Isoform of B8XCH5, Transmembrane protein, putative (DUF1118)	1	1	6.6	20.735					20.4617		cell part;chloroplast;chloroplast part;chloroplast thylakoid;chloroplast thylakoid membrane;cytoplasmic part;intracellular membrane-bounded organelle;intracellular organelle;intracellular organelle part;intracellular part;membrane;membrane-bounded organelle;organelle;organelle part;organelle subcompartment;photosynthetic membrane;plastid;plastid part;plastid thylakoid;plastid thylakoid membrane;t…
[truncated: 49 more rows]

## Sheet: Table S5
Supporting information Table S5. List of 3129 proteins quantified by MaxQuant after label-free proteome analysis of Arabidopsis thaliana col-wt, FTSH12 knock-down (mi12-3) and overexpression (ox12-1) line seedlings
[truncated: 3,130 more rows]

## Sheet: Table S6
Mielke et al. Supporting information Table S6. List of 1450 proteins with significant changes in abundance (ANOVA with Benjamini-Hochberg false discovery rate <0.05) between Arabidopsis thaliana col-wt, FTSH12 knock-down (mi12-3) and overexpression (ox12-1) line seedlings as determined by LFQ proteome analysis.
[truncated: 1,451 more rows]

[truncated: 1 more sheets: Table S7]
